# Supplementary material for: The developmental origins of heterodonty and acrodonty as revealed by reptile dentitions
Source: Sci Adv. 2021 Dec 17;7(51):eabj7912. doi: 10.1126/sciadv.abj7912 (PMC8682985; doi:10.1126/sciadv.abj7912)
Supplement: Supplementary file 2 — Table S2 [file sciadv.abj7912_table_s2.zip]

Archive with 1 entries (1 files):
- sciadv.abj7912_table_s2.xlsx
