# Supplementary material for: The developmental origins of heterodonty and acrodonty as revealed by reptile dentitions
Source: Sci Adv. 2021 Dec 17;7(51):eabj7912. doi: 10.1126/sciadv.abj7912 (PMC8682985; doi:10.1126/sciadv.abj7912)
Supplement: Supplementary file 2 — Table S2 [file sciadv.abj7912_table_s2.zip › sciadv.abj7912_table_s2.xlsx]

## Sheet: Differential_gene_expression
			WT vs MT Acrodont Epithelium								WT vs MT Pleurodont Epithelium								WT vs MT Acrodont Mesenchyme								WT vs MT Pleurodont Mesenchyme
Expression	Gene names	FC	logFC	logCPM	P-Values	FDR		Expression	Gene names	FC	logFC	logCPM	P-Values	FDR		Expression	Gene names	FC	logFC	logCPM	P-Values	FDR		Expression	Gene names	FC	logFC	logCPM	P-Values	FDR
[UP]	LOC110084638	420.287	8.71523	4.70364	3.06702e-16	5.11733e-12		[UP]	LOC110071431	3.55247	1.82882	6.79024	1.85434e-09	1.55867e-05		[UP]	LOC110070306	8.31754	3.05616	3.96926	1.82621e-05	0.0986606		[UP]	RHOB	3.38714	1.76007	6.51708	2.92773e-07	0.00472879
[UP]	LOC110083345	27.1594	4.76338	5.59874	1.11601e-14	9.31033e-11		[UP]	RPLP0	2.08577	1.06058	11.0869	4.00778e-05	0.0374305		[UP]	LOC110071407	2.66756	1.41552	5.8889	2.26591e-05	0.0986606		[UP]	PYY	4.59716	2.20074	4.92798	5.32882e-07	0.00472879
[UP]	AMBN	6.72789	2.75015	5.68186	8.65348e-08	2.03357e-05		[UP]	RPS15	2.10852	1.07623	9.03434	5.19808e-05	0.0395004		[UP]	LOC110087651	3.21494	1.68479	6.16215	2.93142e-05	0.0986606		[UP]	LOC110087650	5.982	2.58063	4.74512	1.06711e-06	0.00473477
[UP]	LOC110073844	14.1151	3.81917	3.15339	0.000225955	0.0249673		[UP]	GPHA2	2.44683	1.29091	7.58985	5.23707e-05	0.0395004		[UP]	LOC110087654	3.11157	1.63764	5.24155	3.34235e-05	0.0986606		[UP]	LOC110086203	28.4991	4.83284	2.78448	2.63965e-05	0.0619369
[UP]	MYO5B	3.55848	1.83126	5.04999	0.00023804	0.0256239		[UP]	MYLK4	6.04387	2.59547	4.24058	6.25128e-05	0.0420361		[UP]	LOC110070512	6.99676	2.80669	3.46024	0.0001399	0.262371		[UP]	LOC110084805	2.57711	1.36575	6.19844	3.03263e-05	0.0619369
[UP]	DECR1	3.31587	1.72939	5.64479	0.000247988	0.0265236		[UP]	RHOB	2.16736	1.11594	7.86793	0.000194808	0.0915497		[UP]	LOC110084638	593.371	9.21279	4.85251	0.00014814	0.262371		[UP]	CETN2	3.37101	1.75318	5.01088	3.091e-05	0.0619369
[UP]	LOC110074448	61.2501	5.93664	2.4195	0.000343072	0.0340724		[UP]	RPS9	1.97041	0.978499	9.95842	0.000259793	0.101567		[UP]	CMBL	4.9889	2.31872	3.78918	0.000264009	0.389656		[UP]	JAGN1	8.36963	3.06516	3.43511	5.45713e-05	0.0825992
[UP]	TSPEAR	74.5873	6.22086	2.43739	0.000361074	0.0354384		[UP]	FBLN7	3.72791	1.89837	6.32273	0.00035822	0.125459		[UP]	LOC110091490	2.50157	1.32283	6.06479	0.000377899	0.468619		[UP]	LOC110072527	3.0217	1.59536	5.20306	6.35033e-05	0.0866966
[UP]	SHH	74.5873	6.22086	2.43739	0.000361074	0.0354384		[UP]	LOC110088257	5.7837	2.53199	3.69983	0.000387199	0.128911		[UP]	LOC110081859	2.00494	1.00356	7.33766	0.00048644	0.478629		[UP]	LOC110075659	13.8802	3.79495	2.97517	8.0998e-05	0.0964388
[UP]	LOC110070365	3.22137	1.68767	5.23189	0.000386467	0.0372729		[UP]	ECE1	2.28903	1.19474	6.07257	0.000446037	0.138858		[UP]	TTC36	13.3219	3.73573	2.55127	0.000611034	0.506465		[UP]	RPS28	2.21442	1.14693	8.29363	8.84619e-05	0.0964388
[UP]	SLC26A1	132.271	7.04735	2.97778	0.000607245	0.0550646		[UP]	AQP9	2.83238	1.50202	6.35649	0.000492798	0.140821		[UP]	LOC110081011	3.61583	1.85433	4.054	0.000652552	0.506465		[UP]	ZBTB9	9.78128	3.29002	3.18567	0.000120112	0.0964388
[UP]	CCNB1	3.08788	1.62662	5.26574	0.000637041	0.0574542		[UP]	LOC110078509	1.92224	0.94279	9.61151	0.000510072	0.140821		[UP]	RPS18	2.08894	1.06277	10.0485	0.000653773	0.506465		[UP]	LOC110070880	11.3801	3.50844	3.07976	0.000150507	0.0964388
[UP]	LOC110087630	51.6592	5.69095	2.28474	0.000762287	0.0669408		[UP]	OGFOD2	12.3578	3.62736	2.98335	0.000575619	0.148873		[UP]	DRAP1	2.70266	1.43438	5.07677	0.000693985	0.512132		[UP]	GPHA2	2.93176	1.55177	6.76382	0.000183679	0.0964388
[UP]	XRCC3	18.1346	4.18067	2.71162	0.000903885	0.0773401		[UP]	GOLGB1	2.85299	1.51247	5.1335	0.00065746	0.162538		[UP]	LOC110084297	13.0175	3.70238	2.56904	0.000799029	0.524828		[UP]	LOC110071158	54.7143	5.77385	2.20711	0.000193007	0.0964388
[UP]	CUNH5orf63	4.42348	2.14518	4.01179	0.0010649	0.0883975		[UP]	LOC110071244	14.4681	3.85481	2.76084	0.000693283	0.166056		[UP]	MGP	2.14412	1.10039	8.91317	0.000868963	0.524828		[UP]	VILL	2.69284	1.42913	6.3976	0.000201515	0.0964388
[UP]	LOC110078124	3.67672	1.87842	4.40699	0.00127758	0.103478		[UP]	LRRC73	2.72724	1.44744	5.20249	0.000694037	0.166056		[UP]	SCN1B	44.5799	5.47832	1.81149	0.00088248	0.524828		[UP]	LOC110071431	2.52744	1.33768	5.92806	0.000205728	0.0964388
[UP]	LOC110074028	2.93	1.5509	5.1683	0.00130137	0.104391		[UP]	RNF207	47.0362	5.5557	2.3013	0.00089571	0.193148		[UP]	LOC110070879	44.3325	5.47029	1.83589	0.00102917	0.558074		[UP]	TRIM29	2.28299	1.19093	6.53652	0.000211795	0.0964388
[UP]	MPPED1	2.83646	1.50409	5.7906	0.00144901	0.115127		[UP]	C1QL4	10.2774	3.3614	2.94903	0.00106021	0.208698		[UP]	LOC110084155	19.485	4.28429	2.34599	0.00106725	0.558074		[UP]	LOC110079237	4.61622	2.20671	3.96669	0.000211918	0.0964388
[UP]	HS3ST3B1	50.0294	5.6447	2.09391	0.00177075	0.134295		[UP]	VILL	1.84166	0.881008	7.73096	0.00120945	0.225101		[UP]	DLGAP1	18.3344	4.19648	2.35973	0.00112732	0.558074		[UP]	LOC110087654	2.84881	1.51036	5.24995	0.000226993	0.0982602
[UP]	LOC110071195	48.6326	5.60385	2.09421	0.00183573	0.136738		[UP]	ATP5G2	1.77641	0.828965	8.1519	0.00121548	0.225101		[UP]	LOC110071417	2.06765	1.04799	6.07059	0.00112952	0.558074		[UP]	PITX2	2.25216	1.17131	6.71461	0.000264823	0.109304
[UP]	SLC1A3	46.1774	5.52912	2.09264	0.00197233	0.145612		[UP]	PITX1	1.8681	0.901574	7.09676	0.00130538	0.225101		[UP]	LOC110070979	50.3268	5.65325	1.79835	0.00127509	0.579187		[UP]	APCDD1L	2.17142	1.11864	6.71509	0.000317866	0.120032
[UP]	PREB	7.54345	2.91523	3.15665	0.00205901	0.149009		[UP]	LOC110074870	17.2401	4.10769	5.39661	0.00131202	0.225101		[UP]	MYLK4	4.85434	2.27928	3.30124	0.00127538	0.579187		[UP]	GRIA2	56.4629	5.81923	2.15988	0.000326065	0.120563
[UP]	KIAA2022	4.05291	2.01896	3.90329	0.00222045	0.157652		[UP]	RPLP1	1.80445	0.85156	10.5924	0.00146479	0.225628		[UP]	HPD	2.39661	1.261	5.61413	0.00156932	0.591732		[UP]	LOC110070884	8.89057	3.15228	3.04282	0.000356324	0.126038
[UP]	LOC110070048	40.1561	5.32755	2.09908	0.00225674	0.157816		[UP]	NDUFA1	2.79666	1.4837	4.99691	0.00147064	0.225628		[UP]	CENPH	3.84466	1.94286	3.76011	0.00169019	0.591732		[UP]	TP73	2.4541	1.29519	5.65588	0.000360691	0.126038
[UP]	LIMCH1	2.66082	1.41187	5.37726	0.00243691	0.166639		[UP]	PLOD1	3.39753	1.76449	4.35864	0.00147753	0.225628		[UP]	GEMIN6	3.27245	1.71037	4.04706	0.0017326	0.591732		[UP]	HAUS4	4.87776	2.28622	3.65804	0.000426669	0.140232
[UP]	LOC110081264	3.37909	1.75664	4.32756	0.00249452	0.169191		[UP]	LOC110071506	5.11082	2.35355	3.52897	0.00148765	0.225628		[UP]	LOC110076065	1.87392	0.906058	8.06677	0.00176189	0.591732		[UP]	GCAT	2.36123	1.23954	7.02086	0.000491384	0.151089
[UP]	TRNAL-AAG	41.5773	5.37773	2.04317	0.00272044	0.178703		[UP]	SMYD4	39.7592	5.31322	1.95277	0.00149035	0.225628		[UP]	LOC110071431	2.12017	1.08418	5.79733	0.00177301	0.591732		[UP]	CMTR2	5.25863	2.39469	3.5487	0.000493755	0.151089
[UP]	FAM53A	2.74842	1.4586	5.017	0.00283209	0.18263		[UP]	SOX4	2.92185	1.54688	4.93259	0.00151305	0.225628		[UP]	LOC110071640	37.8653	5.2428	1.63246	0.00182781	0.591732		[UP]	LOC110078474	50.1569	5.64838	2.14475	0.00057054	0.159277
[UP]	LCTL	2.95986	1.56553	4.71826	0.00283495	0.18263		[UP]	SFN	2.04431	1.03162	8.75107	0.00152132	0.225628		[UP]	APOE	2.18189	1.12558	9.41713	0.00183757	0.591732		[UP]	NPR2	2.51089	1.3282	5.31719	0.000601283	0.159277
[UP]	TRNAL-CAA	14.2804	3.83596	2.5348	0.0029895	0.19111		[UP]	TLDC1	1.81183	0.857449	7.58871	0.00153451	0.225628		[UP]	NPM3	3.53535	1.82185	3.77431	0.00236059	0.61318		[UP]	LOC110072935	4.07903	2.02823	3.87973	0.000630885	0.159956
[UP]	LOC110087654	2.61318	1.38581	5.86551	0.00305	0.194234		[UP]	TDRD15	7.04258	2.8161	3.56938	0.00155457	0.225628		[UP]	PFN4	34.97	5.12805	1.63904	0.00245881	0.61318		[UP]	FZD2	2.0698	1.04949	6.73357	0.000753683	0.170881
[UP]	FAAP24	3.27502	1.7115	4.38208	0.00309701	0.196478		[UP]	PRPSAP2	3.38137	1.75761	4.31402	0.00157031	0.225628		[UP]	RHOB	1.98724	0.990764	5.87266	0.00261852	0.61318		[UP]	LOC110085952	2.21637	1.1482	6.89234	0.000865256	0.187275
[UP]	IL18R1	39.0806	5.28838	1.99658	0.00351059	0.214557		[UP]	COQ9	2.59889	1.3779	5.11799	0.00171236	0.234079		[UP]	RPL7A	1.85487	0.891319	9.23405	0.00263123	0.61318		[UP]	TAF6L	3.70715	1.89031	4.06024	0.000892402	0.188066
[UP]	CFAP58	36.268	5.18062	2.01622	0.00354313	0.215756		[UP]	DTX2	3.05487	1.61111	4.54933	0.00173474	0.234079		[UP]	DPT	1.88614	0.915433	7.32741	0.00271916	0.617423		[UP]	TPP1	3.01838	1.59378	5.00504	0.000903293	0.188066
[UP]	LOC110071835	4.57455	2.19363	3.60727	0.00363731	0.219092		[UP]	ARNT	2.19859	1.13658	5.75353	0.00183791	0.234079		[UP]	PSMB4	1.95489	0.967087	6.32771	0.0029906	0.64891		[UP]	EFNA1	2.97122	1.57105	4.63163	0.00092431	0.188066
[UP]	VWA2	4.50168	2.17046	3.63764	0.00405531	0.23825		[UP]	LOC110072140	3.24896	1.69998	4.32109	0.00184253	0.234079		[UP]	TRIM71	39.2584	5.29493	1.7028	0.00300407	0.64891		[UP]	AGRN	2.04307	1.03074	6.3634	0.00100213	0.193325
[UP]	MPI	3.04018	1.60415	4.46931	0.00413241	0.240241		[UP]	CA10	16.7409	4.06531	2.42943	0.00186584	0.234079		[UP]	EFCAB2	35.7519	5.15995	1.68021	0.00310137	0.64891		[UP]	LOC110081881	2.18354	1.12667	5.88081	0.00105738	0.20179
[UP]	TESC	10.4765	3.38909	2.75445	0.00443134	0.253209		[UP]	LOC110074356	1.85039	0.88783	6.82529	0.00191169	0.23458		[UP]	GAPDH	1.92545	0.945195	10.4102	0.00325597	0.64891		[UP]	SLC19A1	3.63759	1.86298	3.99065	0.00110166	0.208003
[UP]	LOC110070979	36.6449	5.19554	1.9457	0.00447827	0.25415		[UP]	ECHS1	2.09876	1.06954	5.83054	0.00201083	0.241993		[UP]	SSBP4	15.9188	3.99266	2.06501	0.00334136	0.64891		[UP]	APLNR	2.06819	1.04837	6.19861	0.0012206	0.214487
[UP]	CUNH8orf89	34.0693	5.0904	1.93482	0.00497824	0.275275		[UP]	LOC110071193	36.7076	5.19801	1.98738	0.00202048	0.241993		[UP]	EGR3	10.8002	3.43299	2.39708	0.00336962	0.64891		[UP]	GABRD	38.7481	5.27606	1.85343	0.00130796	0.227585
[UP]	LOC110072527	2.44202	1.28807	5.37738	0.0050019	0.275275		[UP]	SLC40A1	1.85268	0.889611	7.10269	0.00214721	0.248997		[UP]	IRGC	3.8437	1.9425	3.51808	0.0034135	0.64891		[UP]	RPLP0	1.93087	0.949249	10.5024	0.00135764	0.231686
[UP]	LOC110087670	2.7652	1.46738	4.59612	0.00524965	0.280738		[UP]	LOC110087733	6.27014	2.6485	3.15892	0.00222301	0.248997		[UP]	LOC110079891	37.4628	5.22739	1.68815	0.00345569	0.64891		[UP]	ATP6V1G3	3.62061	1.85623	3.95893	0.00137556	0.232509
[UP]	SCGN	32.4802	5.02149	1.92697	0.00534081	0.282865		[UP]	FLOT2	2.91338	1.5427	4.77716	0.00222482	0.248997		[UP]	EFCAB11	37.4628	5.22739	1.68815	0.00345569	0.64891		[UP]	COPS6	2.15629	1.10855	5.75763	0.00139875	0.234198
[UP]	LOC110082212	9.28086	3.21426	2.70436	0.00562087	0.288567		[UP]	SNRNP200	1.74594	0.804003	7.61657	0.00226095	0.248997		[UP]	SNAPC3	2.15078	1.10486	5.22135	0.0035192	0.64891		[UP]	PITX1	2.39693	1.26119	5.60925	0.00153029	0.244681
[UP]	SNRPC	2.4647	1.30141	5.13937	0.00591065	0.297046		[UP]	LOC110090301	1.7306	0.791273	10.0759	0.00231303	0.249728		[UP]	LOC110089284	1.871	0.903807	6.22149	0.00354175	0.64891		[UP]	LOC110079001	5.4592	2.44869	3.4184	0.00165626	0.248888
[UP]	LOC110088883	37.2148	5.2178	1.80897	0.00616009	0.304144		[UP]	PEF1	2.54545	1.34792	5.12583	0.00243926	0.257722		[UP]	CUNH1orf112	5.88693	2.55752	2.86586	0.00376846	0.64891		[UP]	LOC110082438	33.332	5.05884	1.80885	0.00169963	0.248888
[UP]	CUNH11orf65	5.70086	2.51118	3.15473	0.00616126	0.304144		[UP]	PSMB6	2.14127	1.09847	5.63575	0.00246822	0.257722		[UP]	LOC110087747	3.79583	1.92442	3.38904	0.00384163	0.64891		[UP]	BCHE	3.88989	1.95973	3.89734	0.00170944	0.248888
[UP]	SPA17	31.4999	4.97727	1.87315	0.00620691	0.305081		[UP]	PSMD2	1.8144	0.859495	7.1053	0.00251602	0.261091		[UP]	CRTAC1	2.89401	1.53307	4.2134	0.00384572	0.64891		[UP]	LOC110090301	2.05662	1.04027	8.08538	0.00171086	0.248888
[UP]	SLC25A30	8.91415	3.1561	2.64321	0.0064037	0.310598		[UP]	LOC110076580	33.6037	5.07055	1.86359	0.00258498	0.262492		[UP]	LOC110090183	11.3336	3.50253	2.38213	0.00388372	0.64891		[UP]	LOC110091517	2.79149	1.48103	4.50999	0.00174895	0.252204
[UP]	AP4S1	3.139	1.6503	4.10895	0.00656129	0.316416		[UP]	CRTAC1	2.30542	1.20503	6.05402	0.00276417	0.27266		[UP]	NHLRC3	2.02684	1.01923	5.6279	0.00393694	0.649343		[UP]	KRT18	1.90752	0.931699	7.53709	0.00184285	0.261656
[UP]	LOC110071612	30.6098	4.93592	1.85548	0.00663719	0.316635		[UP]	CIAO1	6.85941	2.77808	3.05382	0.00282863	0.274868		[UP]	LOC110079322	2.55466	1.35313	4.87473	0.00406699	0.654823		[UP]	RPS18	1.8908	0.918995	9.90287	0.00197479	0.275974
[UP]	LOC110071635	6.83777	2.77353	2.98575	0.00673967	0.318315		[UP]	ACACB	1.87226	0.904783	6.41291	0.0030336	0.288124		[UP]	LOC110081858	1.85096	0.888275	6.70577	0.00435111	0.664332		[UP]	NDUFA13	2.54513	1.34774	4.79113	0.00206448	0.282935
[UP]	ADTRP	12.8026	3.67836	2.37049	0.00678858	0.318315		[UP]	CLDN7	1.99417	0.995788	6.30886	0.003173	0.291146		[UP]	DEF8	2.23151	1.15802	4.9947	0.00457551	0.667355		[UP]	LOC110076259	32.332	5.01489	1.76027	0.00207193	0.282935
[UP]	DUSP27	11.9018	3.57311	2.38265	0.00679173	0.318315		[UP]	CUNH1orf210	9.04514	3.17714	2.92014	0.00319394	0.291146		[UP]	LOC110072933	10.3213	3.36756	2.16978	0.00459367	0.667355		[UP]	LOC110071759	2.02488	1.01783	6.17397	0.00210015	0.282935
[UP]	VWA7	31.4115	4.97322	1.82547	0.00695788	0.323423		[UP]	LOC110075714	10.5722	3.4022	2.64534	0.00321839	0.291146		[UP]	SAMD12	29.7765	4.8961	1.48974	0.00466708	0.667355		[UP]	LOC110083614	16.0983	4.00883	2.24363	0.00214255	0.285909
[UP]	IRAK4	2.72739	1.44752	4.5687	0.00704233	0.32514		[UP]	SNRPD1	1.87569	0.907423	6.74826	0.00327043	0.292047		[UP]	PROM1	5.78054	2.5312	2.72711	0.00475509	0.667355		[UP]	LOC110078231	2.19457	1.13394	5.38549	0.00233748	0.297922
[UP]	ALAS2	30.2488	4.91881	1.83381	0.00705429	0.32514		[UP]	RFX2	7.38376	2.88436	2.9076	0.00334694	0.294583		[UP]	CUNH8orf82	33.0094	5.0448	1.54749	0.00487674	0.667355		[UP]	LOC110075730	2.04068	1.02905	6.04155	0.00235808	0.297922
[UP]	LOC110074898	2.51468	1.33038	6.101	0.00734572	0.33396		[UP]	LOC110081420	1.80188	0.849505	7.94446	0.00340841	0.296885		[UP]	LOC110088396	4.30078	2.1046	3.0775	0.00488749	0.667355		[UP]	SPTBN2	1.99963	0.999734	5.93871	0.00237648	0.297922
[UP]	CACNA2D3	30.3936	4.9257	1.81207	0.00741255	0.335869		[UP]	DUSP23	3.37384	1.75439	4.61689	0.00364996	0.307654		[UP]	NAA10	2.03035	1.02173	5.55224	0.004987	0.667355		[UP]	DTD2	6.49683	2.69974	2.91711	0.00242887	0.301452
[UP]	MPG	29.8438	4.89936	1.81661	0.00744675	0.335869		[UP]	EEF1A2	4.62868	2.2106	3.57769	0.00366074	0.307654		[UP]	CDKL1	6.74146	2.75306	2.53372	0.00509692	0.667355		[UP]	CCT7	1.84646	0.88476	6.9359	0.00251757	0.309881
[UP]	CENPH	2.40656	1.26697	5.10736	0.00746835	0.335869		[UP]	AK2	1.84223	0.881455	6.46012	0.00368311	0.307654		[UP]	KRTCAP2	2.34328	1.22853	4.7185	0.00528195	0.667355		[UP]	LOC110089970	30.8874	4.94895	1.78786	0.00258086	0.309881
[UP]	NME7	4.31471	2.10926	3.50649	0.0074987	0.335869		[UP]	LOC110091517	2.60207	1.37966	4.95045	0.0038489	0.31688		[UP]	LOC110088967	30.6999	4.94016	1.53694	0.00530683	0.667355		[UP]	EPHX2	2.51055	1.328	4.95422	0.00259724	0.309881
[UP]	LOC110090790	30.4275	4.92731	1.80616	0.00750074	0.335869		[UP]	JUND	3.57955	1.83978	3.96938	0.00386416	0.31688		[UP]	LOC110077864	1.9654	0.974823	5.59157	0.00531292	0.667355		[UP]	LOC110080606	31.0988	4.95879	1.7075	0.00265749	0.309881
[UP]	LOC110088384	2.7241	1.44578	4.52098	0.00758726	0.335869		[UP]	TSPAN18	7.91354	2.98432	2.77059	0.00395632	0.320523		[UP]	ZFAND1	3.20767	1.68153	3.83984	0.00566873	0.67837		[UP]	PEBP1	2.16576	1.11487	5.61404	0.00269649	0.310751
[UP]	LOC110080213	6.13737	2.61762	3.01162	0.00759411	0.335869		[UP]	POLR2E	1.84735	0.885459	6.29521	0.00400392	0.320523		[UP]	LOC110074024	28.5667	4.83626	1.51188	0.00590218	0.69689		[UP]	CUNH19orf60	5.97716	2.57946	2.91501	0.00277461	0.313655
[UP]	SLC38A3	12.6491	3.66097	2.8364	0.00782959	0.339984		[UP]	ACADS	4.17158	2.06059	3.70012	0.00407854	0.322259		[UP]	SLITRK6	2.05444	1.03874	5.15796	0.00610324	0.702026		[UP]	SPIRE2	31.2946	4.96784	1.70861	0.0027957	0.314039
[UP]	RNF212	29.4483	4.88011	1.79292	0.00797862	0.343315		[UP]	GLOD4	2.51199	1.32883	4.86804	0.00409259	0.322259		[UP]	DTNB	3.53582	1.82205	3.38575	0.00611535	0.702026		[UP]	LOC110087420	1.86336	0.897903	9.38105	0.0029429	0.324414
[UP]	MYBPC3	31.3616	4.97093	1.76911	0.00804421	0.343315		[UP]	SF3A3	1.8205	0.864332	6.61112	0.00412176	0.322283		[UP]	LOC110087648	2.32983	1.22023	5.1957	0.00622154	0.702026		[UP]	KDF1	3.06774	1.61718	4.29854	0.00300518	0.325219
[UP]	MRPL54	2.42506	1.27802	5.04706	0.00820444	0.343315		[UP]	IST1	1.98095	0.986195	6.15807	0.00417463	0.324227		[UP]	LOC110088700	31.115	4.95954	1.46251	0.00651935	0.704074		[UP]	EFEMP2	2.09559	1.06736	5.57374	0.0031136	0.327716
[UP]	ZC3H18	2.74312	1.45582	4.42186	0.00826629	0.343315		[UP]	KCTD11	8.61799	3.10735	2.70841	0.00418554	0.324227		[UP]	SSR4	1.74275	0.80137	7.55242	0.0067518	0.704074		[UP]	SNAP25	54.4972	5.76811	2.07385	0.00315557	0.327716
[UP]	LOC110071225	11.9762	3.5821	2.29564	0.00839285	0.344377		[UP]	RPS28	1.78889	0.839064	9.00574	0.00423496	0.324227		[UP]	LOC110081313	3.45919	1.79044	3.49112	0.00679846	0.704074		[UP]	LOC110077267	31.4399	4.97453	1.70917	0.00318055	0.327716
[UP]	HEBP1	2.56969	1.36159	4.70685	0.00842183	0.344407		[UP]	PTGES	4.23824	2.08347	3.55701	0.00435291	0.325649		[UP]	LOC110071612	24.9538	4.64119	1.35884	0.00684046	0.704074		[UP]	LOC110089284	1.9154	0.937648	6.05285	0.00318282	0.327716
[UP]	ABHD11	29.5908	4.88708	1.76167	0.0086107	0.348396		[UP]	MRPS11	4.13105	2.04651	3.90333	0.00438851	0.326439		[UP]	ST18	28.2023	4.81774	1.43757	0.00687506	0.704074		[UP]	LOC110091498	2.24575	1.16719	5.55871	0.00320063	0.327716
[UP]	THOC7	2.32484	1.21713	5.32206	0.0086133	0.348396		[UP]	RGMA	3.53028	1.81978	3.94968	0.00446244	0.330476		[UP]	TUB	2.77544	1.47271	3.99923	0.00688087	0.704074		[UP]	RCE1	3.07143	1.61891	4.1594	0.00326175	0.327716
[UP]	LOC110075651	8.32308	3.05712	2.58512	0.00863703	0.348396		[UP]	NRIP3	28.6988	4.84292	1.85221	0.0046324	0.333382		[UP]	EDN2	3.67186	1.87651	3.33614	0.00696112	0.704074		[UP]	NANOS1	2.97578	1.57327	4.12808	0.00329175	0.327716
[UP]	PTRH2	27.2397	4.76764	1.77291	0.00893291	0.358283		[UP]	EFNA1	2.17682	1.12222	5.52598	0.00472781	0.335355		[UP]	SCGN	6.07523	2.60294	2.78686	0.00710085	0.704074		[UP]	RPL11	1.80336	0.850691	9.10296	0.00330486	0.327716
[UP]	SLC4A1	4.68321	2.2275	3.34159	0.00923712	0.367753		[UP]	LOC110083973	2.28567	1.19262	6.44623	0.00500516	0.34874		[UP]	TMA7	1.85849	0.894132	6.0083	0.00710909	0.704074		[UP]	LOC110091347	6.68149	2.74017	3.04955	0.0034099	0.327716
[UP]	LOC110088264	2.27661	1.18689	5.37748	0.00941599	0.372289		[UP]	LOC110078469	2.9765	1.57362	4.19925	0.00502152	0.34874		[UP]	SYNDIG1L	26.5297	4.72954	1.45522	0.00716786	0.704074		[UP]	HSPB6	1.79488	0.843888	7.39271	0.00342233	0.327716
[UP]	CUNH8orf59	2.86109	1.51656	4.18755	0.00947088	0.373574		[UP]	PKLR	1.89003	0.918412	6.25721	0.00503999	0.34874		[UP]	TAGLN3	26.5297	4.72954	1.45522	0.00716786	0.704074		[UP]	FBN3	1.86006	0.89535	7.80456	0.00349396	0.331609
[UP]	LOC110070530	4.27178	2.09484	3.39398	0.0096192	0.378529		[UP]	LOC110071164	27.9646	4.80553	1.69959	0.00507439	0.34874		[UP]	MRPL54	2.22115	1.15131	4.71502	0.00731828	0.704074		[UP]	CRTC1	2.32405	1.21664	5.0858	0.00352563	0.331774
[UP]	LOC110070097	11.4336	3.51521	2.26743	0.00982709	0.382203		[UP]	E2F6	2.75419	1.46163	4.96927	0.00509601	0.34874		[UP]	COG7	2.27955	1.18875	4.5918	0.00762263	0.707998		[UP]	LOC110090296	1.81042	0.856323	11.7954	0.00356994	0.332549
[UP]	WNT9A	11.0041	3.45997	2.30617	0.0100354	0.389397		[UP]	LOC110080034	29.3171	4.87367	1.82374	0.00515768	0.34874		[UP]	PAX9	1.96056	0.971265	5.30923	0.00766086	0.707998		[UP]	RPS15	1.81555	0.86041	8.56271	0.00357882	0.332549
[UP]	RACGAP1	2.50169	1.3229	4.72133	0.0102861	0.398197		[UP]	TTLL12	1.65476	0.726625	8.24524	0.00519133	0.34874		[UP]	TAF1B	2.66313	1.41312	4.23031	0.00773875	0.707998		[UP]	FOXI2	27.4784	4.78023	1.67499	0.00368054	0.335248
[UP]	NDUFV3	2.30602	1.2054	5.11633	0.0104428	0.399451		[UP]	NELFE	2.0865	1.06109	5.46662	0.00527189	0.34874		[UP]	FMR1NB	24.4847	4.61381	1.35625	0.00779744	0.707998		[UP]	SIPA1L3	2.00807	1.00581	5.87088	0.00368929	0.335248
[UP]	SEC23B	2.33147	1.22124	5.04182	0.010854	0.411588		[UP]	NCAPH2	27.0023	4.75501	1.8017	0.00550271	0.34874		[UP]	NPFFR2	27.0754	4.75891	1.4167	0.00807743	0.710058		[UP]	GRIN2D	10.385	3.37642	2.34556	0.00370231	0.335248
[UP]	FGGY	2.21735	1.14883	5.51185	0.0108883	0.411955		[UP]	DUT	2.47064	1.30489	4.83387	0.00550899	0.34874		[UP]	FBXO16	4.75237	2.24865	2.90473	0.00814441	0.710058		[UP]	LOC110088025	2.91477	1.54338	4.10363	0.00377128	0.335816
[UP]	LOC110091164	25.8089	4.6898	1.70287	0.0111243	0.416486		[UP]	RPS3	1.68969	0.75676	10.0485	0.00554426	0.34874		[UP]	RPS28	1.82307	0.866371	8.46507	0.00815679	0.710058		[UP]	HSD17B8	5.618	2.49006	3.4546	0.00377917	0.335816
[UP]	KCNG1	11.1819	3.4831	2.27659	0.0111889	0.416486		[UP]	FAM84A	2.46398	1.30099	4.84837	0.00559149	0.34874		[UP]	LOC110081861	1.86005	0.895341	5.71669	0.00825976	0.710058		[UP]	LRRN2	2.60634	1.38202	4.58359	0.00378774	0.335816
[UP]	LOC110081860	2.2351	1.16034	5.67509	0.0112915	0.416486		[UP]	LOC110090350	5.08701	2.34682	3.16518	0.0056336	0.34874		[UP]	RPL22	1.74038	0.799404	9.17157	0.00844735	0.710058		[UP]	HPD	2.68053	1.42252	5.10647	0.00392553	0.340381
[UP]	TRMT10C	2.25127	1.17074	5.41204	0.0113058	0.416486		[UP]	ZBTB6	3.90801	1.96643	3.66341	0.00565512	0.34874		[UP]	LOC110088824	1.87883	0.909837	5.77518	0.00845577	0.710058		[UP]	LOC110077587	4.65446	2.21861	3.21908	0.00393161	0.340381
[UP]	FAM129A	2.26728	1.18096	5.45392	0.011356	0.416486		[UP]	TLCD1	9.60287	3.26347	2.41847	0.00565782	0.34874		[UP]	LOC110069894	5.29081	2.40349	2.89466	0.00859766	0.710058		[UP]	PROM2	1.8657	0.89972	6.72527	0.00396752	0.341823
[UP]	LOC110086643	2.77036	1.47008	4.24091	0.011531	0.416486		[UP]	PPIA	1.67569	0.744758	8.3029	0.00570481	0.34874		[UP]	LOC110070574	28.7676	4.84637	1.4441	0.00880379	0.710058		[UP]	RACK1	1.84425	0.883035	9.90072	0.00416651	0.352193
[UP]	BMT2	2.36045	1.23906	6.07143	0.0115337	0.416486		[UP]	ZNF668	3.66847	1.87518	3.68734	0.00577564	0.34926		[UP]	CD2	24.4793	4.61349	1.39596	0.00884069	0.710058		[UP]	LOC110090096	2.23021	1.15718	5.0619	0.00416726	0.352193
[UP]	LOC110091520	26.1717	4.70994	1.68656	0.0115464	0.416486		[UP]	LOC110071091	10.0662	3.33144	2.41406	0.00586592	0.350932		[UP]	SNRPD1	1.86693	0.900664	6.27395	0.00896921	0.710058		[UP]	GRIK2	34.583	5.11199	1.73217	0.0042401	0.354969
[UP]	RPGRIP1	26.1717	4.70994	1.68656	0.0115464	0.416486		[UP]	LOC110080170	1.70432	0.769195	6.95871	0.00597548	0.351886		[UP]	SNRNP48	2.46569	1.30199	4.48226	0.00906183	0.710058		[UP]	PHB2	1.85742	0.8933	6.22479	0.00437515	0.359491
[UP]	RGS6	29.5795	4.88653	1.66222	0.0116334	0.416486		[UP]	LOC110090853	25.8893	4.69429	1.67862	0.00606887	0.351886		[UP]	LOC110077350	1.66597	0.736359	8.17253	0.00907403	0.710058		[UP]	FHL3	3.95256	1.98279	3.46675	0.00446047	0.360164
[UP]	LOC110072709	8.06915	3.01242	2.48748	0.0116915	0.416486		[UP]	GCAT	1.84091	0.88042	8.52924	0.00612965	0.351886		[UP]	RPLP0	1.74684	0.804749	10.4542	0.00909138	0.710058		[UP]	PHLDA3	2.37058	1.24524	5.05754	0.00447773	0.360164
[UP]	DLX6	6.73415	2.7515	2.7166	0.0119122	0.416486		[UP]	INPP5K	2.64685	1.40428	4.49999	0.00623213	0.354273		[UP]	MMAB	3.40099	1.76596	3.31015	0.00910067	0.710058		[UP]	SNRPD1	1.84622	0.884577	6.46119	0.00449456	0.360164
[UP]	UCHL3	2.34274	1.2282	4.99144	0.012125	0.416486		[UP]	PYGL	1.65534	0.727125	7.38697	0.00623786	0.354273		[UP]	EXO5	5.01518	2.3263	2.68898	0.00910539	0.710058		[UP]	SOD3	2.40453	1.26576	4.90437	0.00454332	0.360164
[UP]	LOC110072699	23.9817	4.58386	1.68694	0.012128	0.416486		[UP]	RPL11	1.65677	0.728372	9.82613	0.00626325	0.354517		[UP]	LOC110072315	4.43205	2.14797	2.84777	0.00913753	0.710058		[UP]	LOC110083251	28.4232	4.82899	1.68414	0.00454568	0.360164
[UP]	ABCA4	25.6284	4.67967	1.66525	0.0124473	0.419551		[UP]	LOC110071457	27.0085	4.75534	1.76786	0.00633859	0.354963		[UP]	SKA2	1.84266	0.881792	5.82893	0.00932177	0.710058		[UP]	TLE2	26.0992	4.70593	1.61828	0.00463573	0.364048
[UP]	DPP3	2.92126	1.54659	4.03019	0.0124945	0.419551		[UP]	RPSA	1.68755	0.754931	11.2968	0.00641951	0.356166		[UP]	GPHA2	2.76903	1.46938	6.1913	0.00934018	0.710058		[UP]	SLC40A1	1.76255	0.817661	7.03238	0.00477639	0.367472
[UP]	LOC110070026	6.61685	2.72614	2.73968	0.0125129	0.419551		[UP]	RPS18	1.70602	0.770633	10.4184	0.00647262	0.35788		[UP]	IDH3G	1.84753	0.885597	6.06519	0.0094134	0.710058		[UP]	LOC110079958	2.26286	1.17815	5.24596	0.00484846	0.367472
[UP]	LOC110090227	6.45264	2.68989	2.73769	0.0125238	0.419551		[UP]	TANGO2	4.76023	2.25103	3.20424	0.00652305	0.35788		[UP]	LOC110087645	2.37892	1.2503	4.27739	0.00954516	0.710058		[UP]	LOC110078898	1.8244	0.867425	6.4334	0.00485139	0.367472
[UP]	LOC110070552	10.5211	3.39521	2.2204	0.0128107	0.424072		[UP]	LOC110082371	3.35724	1.74728	3.92062	0.00655182	0.35788		[UP]	RPSA	1.73898	0.798242	10.6823	0.00956717	0.710058		[UP]	LOC110091496	27.2031	4.7657	1.67335	0.00486109	0.367472
[UP]	BAHD1	2.39063	1.25739	4.76198	0.0128353	0.424072		[UP]	LOC110084805	1.78744	0.837891	6.59355	0.0067045	0.360458		[UP]	PCLAF	3.02008	1.59458	3.73352	0.0097677	0.710058		[UP]	SNAPIN	5.8446	2.5471	2.82883	0.00488638	0.367472
[UP]	LOC110078579	2.44292	1.28861	4.64004	0.0130488	0.428582		[UP]	KCNG3	4.75765	2.25025	3.20243	0.0067596	0.360458		[UP]	ZNF800	2.34666	1.23061	4.97864	0.00999305	0.710058		[UP]	UBE2U	25.0876	4.64891	1.60844	0.0049451	0.367567
[UP]	LOC110083394	26.0394	4.70263	1.64584	0.0131243	0.429369		[UP]	LOC110087651	2.00489	1.00352	6.44447	0.00690834	0.362328		[UP]	KCNAB2	7.21428	2.85086	2.28843	0.0100085	0.710058		[UP]	HSPA2	1.82678	0.869301	8.1618	0.00496616	0.367567
[UP]	LOC110075703	23.4288	4.55021	1.65927	0.013248	0.432285		[UP]	PLPP4	3.09791	1.6313	4.33867	0.00696163	0.362328		[UP]	BEAN1	3.2305	1.69176	3.35959	0.0100999	0.710058		[UP]	LOC110083487	30.1481	4.914	1.65191	0.00507205	0.368519
[UP]	WBP2	2.19807	1.13624	5.76624	0.0132938	0.432285		[UP]	TAF6L	3.20494	1.6803	4.03436	0.00705685	0.363798		[UP]	SWSAP1	4.97601	2.31499	2.63926	0.010415	0.710058		[UP]	CUNH11orf57	3.57148	1.83652	3.76278	0.00510794	0.368519
[UP]	NALCN	11.0381	3.46443	2.22994	0.0135811	0.434944		[UP]	VPS33B	1.90572	0.930339	5.95512	0.00716704	0.363798		[UP]	LOC110084195	4.61004	2.20478	2.77378	0.0104358	0.710058		[UP]	KRT8	1.83023	0.872027	9.34055	0.00516706	0.369778
[UP]	LOC110089570	22.7337	4.50676	1.64809	0.0138659	0.442357		[UP]	PLCB3	1.80286	0.85029	6.29071	0.00721853	0.363798		[UP]	LOC110088037	1.81173	0.857365	5.87175	0.0104442	0.710058		[UP]	GFAP	15.981	3.99828	2.24123	0.00519271	0.370121
[UP]	LOC110082803	23.5922	4.56024	1.64122	0.0139214	0.442434		[UP]	COG7	2.66262	1.41285	4.57004	0.0072658	0.363798		[UP]	LOC110071759	1.91732	0.939094	6.09488	0.0105302	0.710058		[UP]	RPL7A	1.76452	0.819272	9.24587	0.00535815	0.377367
[UP]	TECTA	23.5922	4.56024	1.64122	0.0139214	0.442434		[UP]	MROH1	2.1853	1.12783	5.23248	0.00728741	0.363798		[UP]	LOC110086407	3.76255	1.91171	3.02333	0.0105635	0.710058		[UP]	GNL2	1.90004	0.926033	5.80437	0.00542621	0.379748
[UP]	LOC110071524	2.62028	1.38972	5.16712	0.0148976	0.462878		[UP]	NDUFS5	2.13258	1.0926	5.56701	0.00732297	0.363798		[UP]	SHCBP1L	4.06523	2.02334	2.9765	0.0106425	0.710058		[UP]	LOC110082376	2.27626	1.18667	4.86891	0.00553825	0.383566
[UP]	PACRGL	5.66394	2.50181	2.91361	0.014944	0.463038		[UP]	RCE1	2.8192	1.49529	4.19176	0.00733409	0.363798		[UP]	LOC110091135	27.9758	4.80611	1.5416	0.0107246	0.710058		[UP]	LOC110084817	2.88861	1.53038	4.39978	0.00555423	0.383566
[UP]	ASF1B	2.40184	1.26414	4.68172	0.0149582	0.463038		[UP]	LOC110071124	9.32503	3.22111	2.35963	0.00733612	0.363798		[UP]	LOC110082370	27.9758	4.80611	1.5416	0.0107246	0.710058		[UP]	RPL10	1.76208	0.81728	9.81572	0.00562932	0.385566
[UP]	GALK1	4.33335	2.11548	3.16286	0.0151665	0.464859		[UP]	GAPDH	1.67838	0.747069	11.0682	0.00739583	0.364012		[UP]	POU2F3	27.9758	4.80611	1.5416	0.0107246	0.710058		[UP]	CATSPER4	26.4696	4.72627	1.62049	0.00589386	0.385566
[UP]	ANKRD55	24.4332	4.61077	1.61004	0.0151842	0.464859		[UP]	LOC110071759	1.86929	0.902493	6.47358	0.00742084	0.364012		[UP]	LOC110088287	2.18988	1.13085	4.71696	0.0107547	0.710058		[UP]	SFN	1.76534	0.819947	7.48941	0.00599941	0.385566
[UP]	SPINT2	2.13232	1.09242	5.6534	0.0153714	0.46945		[UP]	EDARADD	2.36604	1.24248	4.8108	0.00752567	0.366707		[UP]	LOC110088052	26.1015	4.70606	1.37618	0.0108801	0.710058		[UP]	LOC110071484	26.0532	4.70339	1.61772	0.00602881	0.385566
[UP]	CUNH11orf70	23.2383	4.53843	1.60925	0.01548	0.470495		[UP]	ZFAND2B	2.07273	1.05153	5.55159	0.00759949	0.367389		[UP]	ISG20L2	4.95779	2.3097	3.24726	0.0109435	0.710058		[UP]	SLC25A5	1.7672	0.821467	7.43025	0.00606791	0.385566
[UP]	IL10RB	3.21177	1.68337	3.71245	0.0156743	0.47374		[UP]	TKT	1.62626	0.701559	8.03714	0.00761828	0.367389		[UP]	LOC110081961	2.5812	1.36804	3.95993	0.0110276	0.710058		[UP]	LOC110071009	25.9415	4.69719	1.70557	0.00608118	0.385566
[UP]	LOC110072471	2.43056	1.28129	4.61332	0.0158678	0.475323		[UP]	SYNGR2	1.94963	0.963202	5.77568	0.00766599	0.367389		[UP]	SGCA	21.7606	4.44365	1.28044	0.0110851	0.710058		[UP]	HYLS1	4.75232	2.24863	3.0718	0.00612763	0.385566
[UP]	LRRC39	21.4749	4.42458	1.60786	0.0159393	0.475943		[UP]	ATP6V1C2	4.83872	2.27463	3.22505	0.00767078	0.367389		[UP]	LOC110089602	1.69258	0.759226	8.49309	0.0112861	0.710058		[UP]	TXNDC17	1.88128	0.911717	6.2568	0.00615234	0.385566
[UP]	TMEM168	2.17464	1.12078	5.90001	0.0161056	0.479006		[UP]	LOC110081860	2.0357	1.02552	5.67835	0.00786922	0.371071		[UP]	SFRP5	2.40686	1.26715	4.21942	0.0113315	0.710058		[UP]	LOC110089778	4.34113	2.11807	3.15203	0.00615865	0.385566
[UP]	SLC27A4	2.56789	1.36058	4.33431	0.0161408	0.479052		[UP]	LOC110082365	26.5953	4.7331	1.59877	0.00794844	0.371929		[UP]	COLGALT1	1.86563	0.899666	5.52029	0.0113399	0.710058		[UP]	LOC110081962	3.87101	1.95271	3.42813	0.00616974	0.385566
[UP]	LOC110084114	3.78842	1.92159	3.33834	0.0162381	0.480378		[UP]	LOC110072527	2.17427	1.12053	5.51067	0.00795905	0.371929		[UP]	LOC110073982	13.2207	3.72472	1.98197	0.0115364	0.710058		[UP]	UPF1	1.79416	0.84331	6.73109	0.00635751	0.391373
[UP]	HAS3	22.2003	4.47251	1.59817	0.0162836	0.480871		[UP]	MPDU1	3.9836	1.99407	3.48043	0.00796469	0.371929		[UP]	RPL39	1.68409	0.751966	9.44258	0.0115772	0.710058		[UP]	LOC110081531	24.8444	4.63485	1.60678	0.00637293	0.391373
[UP]	SLC7A7	10.2242	3.35392	2.16191	0.0165	0.481863		[UP]	TUBD1	6.32723	2.66157	2.78543	0.00802324	0.372593		[UP]	LOC110070072	1.97571	0.982375	5.072	0.0116583	0.710058		[UP]	KIF5A	25.2629	4.65895	1.56175	0.00649956	0.396406
[UP]	LOC110087598	24.8021	4.63239	1.58628	0.0165147	0.481863		[UP]	LOC110071307	24.8246	4.6337	1.78204	0.00826772	0.375645		[UP]	SF3B5	2.43496	1.2839	4.21048	0.0116636	0.710058		[UP]	PPL	1.83227	0.873634	8.26838	0.00659363	0.39804
[UP]	SH3BP5	2.49213	1.31738	4.48005	0.0165721	0.482559		[UP]	TMPRSS13	12.3087	3.62161	2.22032	0.00831777	0.376038		[UP]	LOC110088053	11.2279	3.48902	1.88235	0.0116662	0.710058		[UP]	CCDC27	24.9293	4.63977	1.5595	0.00663277	0.399045
[UP]	LOC110071799	2.15586	1.10826	5.82745	0.0167486	0.484555		[UP]	OSBPL6	1.74507	0.803288	6.46976	0.0084806	0.378922		[UP]	FAM183A	24.523	4.61606	1.31428	0.0116774	0.710058		[UP]	LOC110072526	1.79248	0.841959	8.6431	0.00671823	0.399575
[UP]	RANGAP1	2.12575	1.08797	5.60392	0.016754	0.484555		[UP]	NCS1	7.60389	2.92674	2.55154	0.0085125	0.378922		[UP]	LOC110082805	2.09168	1.06466	4.92198	0.0118095	0.710058		[UP]	LOC110086221	2.07926	1.05607	5.79514	0.00689291	0.402419
[UP]	ABHD12B	23.142	4.53244	1.58705	0.0167626	0.484555		[UP]	C1QBP	1.6287	0.703719	8.48463	0.00860017	0.378922		[UP]	RPS10	1.7412	0.800084	9.98763	0.011826	0.710058		[UP]	LOC110087095	3.19127	1.67413	3.76256	0.00695979	0.403668
[UP]	LOC110074297	2.21542	1.14758	5.00453	0.0169625	0.484555		[UP]	YARS	2.70218	1.43412	4.2182	0.00862956	0.378922		[UP]	LOC110075730	1.68258	0.750677	6.46188	0.0120074	0.710058		[UP]	LOC110084389	2.22478	1.15367	5.25387	0.00709375	0.405
[UP]	TRNAP-CGG	21.4843	4.42521	1.58715	0.0170182	0.484555		[UP]	TMEM218	3.17435	1.66646	3.9199	0.00868885	0.378922		[UP]	LOC110085023	8.71288	3.12315	1.99242	0.0120411	0.710058		[UP]	LOC110087437	2.26776	1.18127	4.92246	0.00709685	0.405
[UP]	ADAD1	21.4843	4.42521	1.58715	0.0170182	0.484555		[UP]	LOC110070854	24.2718	4.60121	1.57691	0.00874029	0.378922		[UP]	RPL37A	1.69012	0.757122	8.20462	0.0120533	0.710058		[UP]	KIAA1671	2.47639	1.30824	4.46757	0.00714452	0.406413
[UP]	NOSIP	2.18864	1.13004	5.27678	0.0175229	0.495542		[UP]	LOC110074184	24.2718	4.60121	1.57691	0.00874029	0.378922		[UP]	IMPACT	1.8516	0.888774	5.54741	0.0120709	0.710058		[UP]	CUNH3orf30	7.34716	2.87719	2.46259	0.00723555	0.407833
[UP]	RMI1	5.43331	2.44183	2.82017	0.0176876	0.498804		[UP]	SHMT1	3.87592	1.95454	3.51373	0.00888299	0.378922		[UP]	RPS5	1.71131	0.775101	9.7054	0.0120714	0.710058		[UP]	CTNNBL1	2.32715	1.21856	4.66658	0.00735915	0.411915
[UP]	DAPL1	2.20078	1.13802	5.00646	0.0179385	0.501437		[UP]	RPS14	1.68363	0.751577	9.83325	0.0089893	0.379221		[UP]	MRPS21	2.12754	1.08919	4.65182	0.0121991	0.710058		[UP]	SLC25A42	4.24017	2.08412	3.12987	0.00745114	0.414492
[UP]	LOC110081861	2.6512	1.40664	6.50654	0.0179417	0.501437		[UP]	CHTF8	3.24198	1.69687	3.81275	0.00900061	0.379221		[UP]	LOC110072526	1.73855	0.797881	8.76929	0.0123511	0.710058		[UP]	LOC110072489	26.8158	4.74501	1.57351	0.00752008	0.414492
[UP]	FOXRED2	2.61826	1.38861	4.1774	0.0183642	0.503957		[UP]	LOC110087420	1.68301	0.751044	9.42597	0.00903654	0.379407		[UP]	LOC110083676	22.7931	4.51052	1.37657	0.0123531	0.710058		[UP]	CNGA4	30.997	4.95406	1.65529	0.00762206	0.415365
[UP]	LOC110070761	20.2042	4.33658	1.56613	0.0184338	0.503987		[UP]	LOC110080238	25.6285	4.67968	1.86146	0.0092045	0.381609		[UP]	RPS12	1.73235	0.792728	10.4145	0.012471	0.710058		[UP]	SFXN1	6.02803	2.59169	2.66774	0.00782981	0.419067
[UP]	LOC110070254	20.2042	4.33658	1.56613	0.0184338	0.503987		[UP]	METTL12	25.6285	4.67968	1.86146	0.0092045	0.381609		[UP]	LOC110072699	24.0414	4.58745	1.25848	0.0128381	0.710058		[UP]	BCAM	1.78237	0.833796	6.51403	0.00783724	0.419067
[UP]	MMP20	136.586	7.09366	2.92496	0.0185371	0.505378		[UP]	LOC110087654	2.13135	1.09177	5.24701	0.00923199	0.381609		[UP]	LOC110087643	2.04701	1.03352	5.07588	0.0129053	0.710058		[UP]	ECI1	2.43978	1.28675	4.41971	0.00783921	0.419067
[UP]	RAD51C	2.21736	1.14884	4.95839	0.0187919	0.509826		[UP]	LOC110069922	23.2751	4.54071	1.69261	0.00932254	0.384121		[UP]	LOC110085292	2.2491	1.16935	4.71174	0.0129298	0.710058		[UP]	MYPOP	7.23512	2.85502	2.43773	0.00813901	0.428125
[UP]	ESPL1	3.34326	1.74126	3.51115	0.0188625	0.51091		[UP]	PARK7	2.14267	1.09941	5.17017	0.00958196	0.386089		[UP]	MORC1	21.3603	4.41686	1.32069	0.0130115	0.710058		[UP]	JAKMIP2	23.6619	4.5645	1.5478	0.00828202	0.429983
[UP]	LOC110075222	7.1989	2.84778	2.42364	0.01893	0.511051		[UP]	DHTKD1	2.19923	1.137	5.05452	0.00966909	0.386089		[UP]	HFE2	21.3603	4.41686	1.32069	0.0130115	0.710058		[UP]	LOC110069979	3.15337	1.6569	3.7749	0.00830146	0.429983
[UP]	STARD10	3.54439	1.82554	3.47005	0.0189331	0.511051		[UP]	LOC110079794	2.47979	1.31022	4.8732	0.00974231	0.386089		[UP]	LOC110073857	2.89532	1.53372	3.67135	0.01316	0.710058		[UP]	DUSP23	3.19122	1.67411	3.82557	0.00830991	0.429983
[UP]	SGPP1	2.12515	1.08756	5.27837	0.0189919	0.511051		[UP]	KCND1	23.1599	4.53355	1.72899	0.00981667	0.386089		[UP]	LOC110087901	3.27101	1.70974	3.24218	0.0133275	0.710058		[UP]	DRG2	1.93533	0.952578	5.5076	0.0083677	0.431715
[UP]	GLE1	3.22201	1.68796	3.60794	0.0190208	0.511051		[UP]	NFE2	23.1599	4.53355	1.72899	0.00981667	0.386089		[UP]	ALDOA	1.72137	0.783559	6.79209	0.0134627	0.710058		[UP]	LOC110075646	2.35267	1.2343	4.45035	0.00847058	0.432572
[UP]	POP7	3.39459	1.76324	3.45736	0.019163	0.514044		[UP]	LOC110086053	23.1599	4.53355	1.72899	0.00981667	0.386089		[UP]	LOC110070884	3.40985	1.76971	3.44349	0.0135537	0.710058		[UP]	SLC6A12	2.14323	1.09979	5.09948	0.00847426	0.432572
[UP]	AIFM3	21.6408	4.43568	1.55135	0.0193118	0.516375		[UP]	LOC110069819	2.82251	1.49698	4.04555	0.00982776	0.386089		[UP]	ACOT8	23.4263	4.55006	1.3049	0.0137057	0.710058		[UP]	PLK1	4.11112	2.03953	3.07904	0.00848954	0.432572
[UP]	FAM83D	3.13999	1.65076	3.71184	0.0193805	0.517152		[UP]	LOC110070497	3.44421	1.78417	3.6258	0.00993712	0.387594		[UP]	LOC110090274	22.8841	4.51627	1.24893	0.0137387	0.710058		[UP]	SNX17	1.8659	0.899868	5.81501	0.00861166	0.435369
[UP]	TRPV4	22.7252	4.50622	1.54922	0.0194333	0.517152		[UP]	IDH3G	1.80625	0.852999	6.15448	0.0100816	0.39203		[UP]	LOC110084531	22.8841	4.51627	1.24893	0.0137387	0.710058		[UP]	MOGS	2.98499	1.57772	3.97093	0.0086717	0.435369
[UP]	TPMT	2.82681	1.49917	3.93068	0.0195617	0.518911		[UP]	GPI	1.57961	0.659566	8.49766	0.010107	0.39203		[UP]	LOC110081074	22.8841	4.51627	1.24893	0.0137387	0.710058		[UP]	SRD5A1	3.12963	1.64599	3.68708	0.00869552	0.435369
[UP]	PNO1	2.09777	1.06886	5.64122	0.0195622	0.518911		[UP]	TMSB15B	1.59459	0.673185	8.86504	0.0101363	0.39203		[UP]	LOC110082367	6.12002	2.61354	2.54852	0.0139828	0.710058		[UP]	MAB21L2	1.85441	0.890963	6.09733	0.00887271	0.438312
[UP]	KCNAB1	3.84808	1.94414	3.2316	0.0198047	0.52451		[UP]	RPL22	1.638	0.711936	9.68709	0.0101674	0.39203		[UP]	NARS	1.93295	0.950806	5.42321	0.0140985	0.710058		[UP]	TFPT	3.32722	1.73432	3.71023	0.00904947	0.438312
[UP]	MED26	4.93701	2.30364	2.87435	0.019902	0.526251		[UP]	SDHB	1.85297	0.889836	6.07342	0.0102088	0.392724		[UP]	LOC110071777	5.01446	2.32609	2.50389	0.0141572	0.710058		[UP]	KIF26B	1.79073	0.840549	7.27875	0.00910535	0.438312
[UP]	FAM173B	2.44043	1.28714	4.46933	0.0199884	0.526357		[UP]	SND1	1.8096	0.855672	6.70087	0.0103413	0.394959		[UP]	LOC110088463	1.65819	0.729612	8.40485	0.0142072	0.710058		[UP]	LOC110079832	20.3364	4.34599	1.5152	0.00921918	0.438312
[UP]	LOC110069813	20.1088	4.32976	1.54277	0.0200006	0.526357		[UP]	CCDC68	13.2661	3.72967	2.40171	0.010383	0.394959		[UP]	LOC110082083	3.57715	1.83881	3.06993	0.0142167	0.710058		[UP]	ARL2	2.78269	1.47648	3.98574	0.00932702	0.438312
[UP]	LOC110087652	2.21275	1.14584	4.84817	0.0200417	0.526609		[UP]	UBE4A	1.84014	0.879812	6.01367	0.0104377	0.394959		[UP]	LOC110070631	21.7534	4.44317	1.32322	0.0142315	0.710058		[UP]	NGEF	2.07264	1.05147	5.22052	0.00945026	0.438312
[UP]	LOC110074025	20.8558	4.38238	1.54036	0.0201638	0.528984		[UP]	NBL1	1.75336	0.810124	6.66088	0.0104425	0.394959		[UP]	FAM181B	24.0394	4.58733	1.42983	0.0142403	0.710058		[UP]	MEST	3.31789	1.73027	3.49273	0.00950647	0.438312
[UP]	FAM104A	2.48832	1.31517	4.30961	0.0202391	0.530125		[UP]	LOC110082082	22.3625	4.48301	1.55638	0.0105168	0.395209		[UP]	LOC110087997	24.0394	4.58733	1.42983	0.0142403	0.710058		[UP]	LOC110070991	11.4094	3.51215	1.97521	0.0096273	0.438312
[UP]	GPR137	10.002	3.32222	2.10934	0.0204405	0.532404		[UP]	TTC16	22.3625	4.48301	1.55638	0.0105168	0.395209		[UP]	LOC110074844	24.0394	4.58733	1.42983	0.0142403	0.710058		[UP]	CPQ	21.441	4.4223	1.57476	0.00962859	0.438312
[UP]	TIMM17B	2.35207	1.23393	4.52558	0.0206475	0.532404		[UP]	VPS28	2.3463	1.23039	4.6858	0.0107378	0.397607		[UP]	LOC110088279	24.0394	4.58733	1.42983	0.0142403	0.710058		[UP]	LOC110075764	21.4724	4.42441	1.47625	0.00965155	0.438312
[UP]	LOC110081518	19.4897	4.28464	1.5326	0.0207461	0.532404		[UP]	LOC110089557	3.07886	1.62239	3.84435	0.0108888	0.39774		[UP]	LOC110070661	20.3282	4.34541	1.26863	0.0142544	0.710058		[UP]	BATF3	15.138	3.9201	2.1287	0.00975956	0.438312
[UP]	TMPRSS9	19.4897	4.28464	1.5326	0.0207461	0.532404		[UP]	GDPD2	1.67378	0.743112	7.31109	0.0109834	0.39774		[UP]	LOC110088604	4.27121	2.09464	2.84717	0.0144409	0.71047		[UP]	LOC110069835	12.815	3.67976	2.03593	0.00987505	0.438312
[UP]	TMPRSS4	19.4897	4.28464	1.5326	0.0207461	0.532404		[UP]	ACP6	3.28584	1.71626	3.70685	0.0110017	0.39774		[UP]	PPP1R3A	21.224	4.40763	1.2737	0.0144814	0.71047		[UP]	SYCE3	22.7985	4.51087	1.48756	0.00991131	0.438312
[UP]	LOC110071262	19.4897	4.28464	1.5326	0.0207461	0.532404		[UP]	MED12	1.69437	0.76075	6.80864	0.0110341	0.398055		[UP]	GCAT	1.81972	0.863715	7.27957	0.0146808	0.711412		[UP]	GANAB	1.83177	0.873235	5.73663	0.0100551	0.438312
[UP]	LOC110080034	19.4897	4.28464	1.5326	0.0207461	0.532404		[UP]	LOC110091615	4.93956	2.30438	2.94471	0.0112894	0.399095		[UP]	CLDN10	19.8301	4.30962	1.26192	0.0149991	0.711412		[UP]	GPR83	20.0678	4.32681	1.4633	0.010065	0.438312
[UP]	LOC110081294	19.4897	4.28464	1.5326	0.0207461	0.532404		[UP]	LOC110080185	1.65998	0.731167	11.2263	0.0113003	0.399095		[UP]	LOC110073143	24.9273	4.63966	1.36693	0.0152608	0.71884		[UP]	LOC110079802	26.4208	4.7236	1.57012	0.0100851	0.438312
[UP]	YBX2	19.4897	4.28464	1.5326	0.0207461	0.532404		[UP]	LOC110088463	1.55358	0.635593	8.88678	0.0114191	0.401238		[UP]	LDHD	8.04522	3.00813	2.04688	0.015434	0.71992		[UP]	DECR1	2.17977	1.12418	4.90179	0.0101864	0.438312
[UP]	REXO4	2.161	1.1117	4.99077	0.020915	0.532404		[UP]	SPTBN2	1.65361	0.725616	7.43213	0.0115368	0.403213		[UP]	KCTD8	5.61029	2.48807	2.36978	0.0154816	0.71992		[UP]	R3HCC1	2.84261	1.50721	3.79799	0.0101942	0.438312
[UP]	RGL3	20.1337	4.33154	1.52974	0.0209842	0.532404		[UP]	LOC110085354	1.63165	0.70633	7.22577	0.0116096	0.403807		[UP]	PRDX2	2.02736	1.0196	6.61356	0.0155673	0.721761		[UP]	TMEM218	2.89071	1.53142	3.94827	0.0102006	0.438312
[UP]	LOC110077694	2.7598	1.46457	4.07915	0.0210911	0.532404		[UP]	LOC110091732	11.8783	3.57025	2.05475	0.0116124	0.403807		[UP]	RPS15	1.63473	0.709051	8.5286	0.0157569	0.724858		[UP]	FBXW5	2.34318	1.22847	4.49644	0.0102078	0.438312
[UP]	TRNAV-CAC	9.88572	3.30535	2.13893	0.0211276	0.532404		[UP]	MUS81	2.8229	1.49718	4.09772	0.0116453	0.403807		[UP]	RPS3	1.65463	0.726505	9.33146	0.0159478	0.729174		[UP]	RELN	1.80251	0.850003	7.19449	0.0102246	0.438312
[UP]	MOCOS	3.15405	1.6572	3.63797	0.0213749	0.532404		[UP]	LOC110089751	1.57505	0.655397	9.06509	0.011705	0.403807		[UP]	LOC110087656	2.67746	1.42087	3.73508	0.0160154	0.729174		[UP]	P2RX7	2.55663	1.35425	4.4136	0.0102847	0.438312
[UP]	TNFRSF18	18.9202	4.24186	1.52277	0.0214634	0.532404		[UP]	IBA57	4.99458	2.32036	2.93359	0.0117517	0.403807		[UP]	YARS	2.26945	1.18234	4.42451	0.0161437	0.729317		[UP]	SLC6A2	2.63059	1.39539	4.32099	0.0103466	0.438312
[UP]	PPIB	2.07408	1.05247	5.66511	0.0214714	0.532404		[UP]	GUCY2C	21.4777	4.42477	1.67348	0.0117967	0.403807		[UP]	LOC110078179	1.66391	0.734579	6.50273	0.0161493	0.729317		[UP]	ARHGAP22	3.68372	1.88116	3.44928	0.0104242	0.438312
[UP]	PSAT1	2.20052	1.13784	6.1134	0.021522	0.532404		[UP]	LOC110078188	21.3147	4.41378	1.67234	0.0119141	0.403807		[UP]	GSTZ1	2.62632	1.39304	3.78062	0.0161933	0.729317		[UP]	RPS5	1.76791	0.822047	9.63515	0.0104325	0.438312
[UP]	VAV2	2.49205	1.31733	4.26676	0.0215525	0.532404		[UP]	GANAB	1.8394	0.879235	5.81002	0.0121521	0.405311		[UP]	TOE1	2.1046	1.07354	4.62499	0.0161997	0.729317		[UP]	FRZB	2.61421	1.38638	4.08543	0.0104428	0.438312
[UP]	LOC110090040	19.4711	4.28326	1.51949	0.0217715	0.532404		[UP]	RPL23	1.58201	0.661755	9.91151	0.0123155	0.405311		[UP]	KIF26B	1.69113	0.757989	6.16454	0.0165044	0.729317		[UP]	LOC110071604	20.3454	4.34663	1.51575	0.010457	0.438312
[UP]	CUNH18orf32	2.25817	1.17515	4.74949	0.0218387	0.532404		[UP]	KLC3	2.32046	1.21441	4.60516	0.0123579	0.405311		[UP]	CNPY3	1.82719	0.869629	5.37782	0.0165533	0.729317		[UP]	IRX2	1.9293	0.948077	5.46467	0.0104852	0.438312
[UP]	PPP1R15B	2.21945	1.1502	4.80411	0.0218897	0.532404		[UP]	GNG13	22.443	4.48819	1.76137	0.0123851	0.405311		[UP]	EIF3K	1.84493	0.883567	5.41297	0.0166173	0.729317		[UP]	PSMB6	1.91404	0.93662	5.50065	0.0106132	0.439177
[UP]	GATA3	20.0092	4.32259	1.5167	0.0221427	0.53571		[UP]	MYDGF	1.79106	0.840815	6.0021	0.0124002	0.405311		[UP]	LTB4R2	2.59208	1.37411	3.74121	0.0166787	0.729317		[UP]	FOXE1	2.85783	1.51492	4.16681	0.0106157	0.439177
[UP]	LOC110090777	20.0092	4.32259	1.5167	0.0221427	0.53571		[UP]	GART	1.90889	0.932734	5.655	0.0124252	0.405311		[UP]	LOC110091710	7.2686	2.86168	7.31856	0.0168299	0.729317		[UP]	TTLL10	9.25541	3.2103	2.41442	0.0108919	0.446442
[UP]	FDXACB1	3.34045	1.74004	3.45937	0.0226084	0.542764		[UP]	HDAC6	1.98318	0.987812	5.39012	0.0124553	0.405311		[UP]	FAM129A	1.68604	0.753638	6.38681	0.016929	0.729317		[UP]	COLGALT1	1.78006	0.831928	5.87014	0.0109746	0.44775
[UP]	LOC110087055	21.0676	4.39695	1.51189	0.0226668	0.543386		[UP]	LOC110070767	3.88909	1.95943	3.44722	0.0126769	0.405311		[UP]	ERGIC1	2.06535	1.04639	4.94797	0.0169331	0.729317		[UP]	LOC110078753	18.9924	4.24735	1.45209	0.010999	0.44775
[UP]	CCDC181	5.97427	2.57876	2.61521	0.0227331	0.544191		[UP]	RPL18A	1.56867	0.649539	10.5093	0.0127777	0.405311		[UP]	RCN3	1.68157	0.749808	6.38182	0.0169656	0.729317		[UP]	NELFE	2.06685	1.04743	5.02197	0.0110579	0.44775
[UP]	NOP9	3.00501	1.58737	3.68138	0.0228802	0.545367		[UP]	LOC110089242	4.83898	2.2747	2.92337	0.0127782	0.405311		[UP]	LOC110069991	2.38728	1.25537	4.68454	0.0172452	0.731889		[UP]	RANBP3	1.89321	0.920837	5.43738	0.0110982	0.44775
[UP]	LOC110091742	6.75649	2.75627	2.41864	0.023048	0.545851		[UP]	RPL27A	1.58637	0.665732	8.92233	0.0128258	0.405682		[UP]	LOC110076959	1.73818	0.797576	5.92517	0.0175518	0.731889		[UP]	CAMK4	4.27507	2.09595	3.02092	0.0111062	0.44775
[UP]	FPGT	2.11742	1.0823	5.13306	0.0232822	0.545851		[UP]	ATP6V1G3	1.96693	0.975943	5.47319	0.0128715	0.405682		[UP]	CMTR2	3.55026	1.82792	3.02646	0.0176527	0.731889		[UP]	GNL3L	4.16554	2.0585	2.95941	0.0111471	0.44775
[UP]	RIPK3	4.74007	2.24491	2.89782	0.0233498	0.545851		[UP]	KLHL26	2.63415	1.39734	4.17847	0.0128874	0.405682		[UP]	LOC110087055	20.7397	4.37432	1.22995	0.0176728	0.731889		[UP]	COG4	2.19503	1.13424	4.74218	0.0112008	0.448544
[UP]	CAMTA1	3.31353	1.72837	3.44596	0.023368	0.545851		[UP]	CCDC28B	2.07306	1.05176	5.07117	0.0130071	0.405682		[UP]	TRAPPC2L	2.50167	1.32289	3.85494	0.017799	0.731889		[UP]	GRHL3	4.90942	2.29555	2.79809	0.0112212	0.448544
[UP]	PPFIA3	3.10518	1.63468	3.57814	0.0234597	0.545851		[UP]	LOC110081706	1.69391	0.760354	6.7738	0.0130662	0.406771		[UP]	NDUFS5	1.96439	0.974079	4.93808	0.0178646	0.731889		[UP]	LOC110086746	2.88179	1.52697	3.80369	0.0113794	0.450786
[UP]	LOC110084885	22.7436	4.50739	1.50744	0.0234835	0.545851		[UP]	PPFIA3	2.74334	1.45593	4.07449	0.0131252	0.407213		[UP]	P3H3	1.66693	0.737196	6.16554	0.0180943	0.731889		[UP]	LOC110087384	1.80594	0.852749	6.23322	0.0113981	0.450786
[UP]	CDHR5	22.7436	4.50739	1.50744	0.0234835	0.545851		[UP]	MFGE8	1.93762	0.954289	5.77634	0.0134774	0.414962		[UP]	LOC110069950	18.4055	4.20207	1.15344	0.0181241	0.731889		[UP]	FAM83C	2.08775	1.06195	4.9779	0.0114116	0.450786
[UP]	TMEM72	22.7436	4.50739	1.50744	0.0234835	0.545851		[UP]	KIFC3	1.97419	0.981259	5.32796	0.0137233	0.417184		[UP]	SPP1	2.14605	1.10169	10.7042	0.0182009	0.731889		[UP]	SCRN2	3.95388	1.98327	3.12617	0.0116781	0.452373
[UP]	ADAMTSL2	22.7436	4.50739	1.50744	0.0234835	0.545851		[UP]	ENDOU	5.08703	2.34682	3.14978	0.0138371	0.419884		[UP]	LOC110091567	17.8717	4.1596	1.14641	0.0182219	0.731889		[UP]	STOML2	2.12034	1.0843	4.91294	0.0117674	0.452373
[UP]	EMC2	2.08247	1.0583	5.33294	0.0236534	0.548136		[UP]	DPF2	2.32205	1.2154	4.53834	0.0138763	0.420315		[UP]	COPZ2	1.77803	0.830283	5.58039	0.0183463	0.731889		[UP]	PAK6	2.31593	1.21159	4.43915	0.0117829	0.452373
[UP]	LMCD1	2.21309	1.14606	4.7247	0.0239082	0.552504		[UP]	LOC110089340	20.0889	4.32833	1.57621	0.0139328	0.421003		[UP]	LOC110091231	3.43351	1.77968	3.10729	0.0183732	0.731889		[UP]	GNL1	2.17544	1.12131	4.78936	0.0118493	0.452373
[UP]	PSMA2	2.02478	1.01777	5.62636	0.0242727	0.560153		[UP]	DBP	2.66672	1.41506	4.10141	0.0140422	0.421003		[UP]	LOC110074892	1.77299	0.826187	7.8845	0.0185462	0.731889		[UP]	LOC110089880	20.3407	4.3463	1.46498	0.011864	0.452373
[UP]	NDUFB1	2.14731	1.10253	6.07839	0.0248488	0.568072		[UP]	GNB4	1.89842	0.924797	5.64585	0.0141104	0.421003		[UP]	PTRHD1	2.88465	1.5284	3.55454	0.0189551	0.736434		[UP]	OGFOD2	4.50699	2.17216	2.82565	0.0119388	0.452373
[UP]	PNCK	3.4507	1.78689	3.34618	0.0248806	0.568072		[UP]	LOC110081926	2.47658	1.30835	4.60322	0.0141232	0.421003		[UP]	LOC110080185	1.65773	0.729212	10.4869	0.0191024	0.736434		[UP]	MRPL18	2.2018	1.13868	4.66334	0.0119432	0.452373
[UP]	BGLAP	2.20687	1.142	6.19291	0.0249138	0.568072		[UP]	CDHR5	19.775	4.30561	1.61527	0.0143756	0.421003		[UP]	PRDM5	1.7044	0.769264	5.93714	0.0191103	0.736434		[UP]	DCTN2	1.76547	0.820056	5.94793	0.0119525	0.452373
[UP]	LSM7	2.01196	1.0086	5.57663	0.0249895	0.568072		[UP]	PTCRA	26.3275	4.7185	1.53762	0.01447	0.421003		[UP]	CHMP4A	2.18989	1.13086	4.42164	0.0193316	0.736434		[UP]	IGFALS	21.2588	4.40999	1.47399	0.0119542	0.452373
[UP]	FUCA2	2.22631	1.15465	4.67576	0.025031	0.568072		[UP]	LOC110089576	26.3275	4.7185	1.53762	0.01447	0.421003		[UP]	RPL28	1.75146	0.808555	10.3647	0.019483	0.736434		[UP]	LOC110071698	21.2588	4.40999	1.47399	0.0119542	0.452373
[UP]	LOC110070151	2.26079	1.17683	4.56625	0.0250533	0.568072		[UP]	RACK1	1.62787	0.702987	10.5582	0.0145182	0.421003		[UP]	POMC	17.7409	4.14901	1.19309	0.0195147	0.736434		[UP]	CRAT	2.20925	1.14356	5.00006	0.0120729	0.453248
[UP]	LOC110083664	17.6215	4.13927	1.47766	0.0251825	0.568072		[UP]	LOC110071352	19.6182	4.29412	1.61413	0.0145237	0.421003		[UP]	LOC110090189	17.7409	4.14901	1.19309	0.0195147	0.736434		[UP]	DCTN5	2.34916	1.23214	4.46767	0.0121185	0.453248
[UP]	ATP8A2	18.6395	4.22029	1.48168	0.0252347	0.568072		[UP]	VPS11	1.95101	0.964221	5.46354	0.0146439	0.421003		[UP]	PPEF1	17.7409	4.14901	1.19309	0.0195147	0.736434		[UP]	IQCD	20.0374	4.32462	1.46274	0.0121203	0.453248
[UP]	LOC110077674	2.49533	1.31923	4.13846	0.0254781	0.569919		[UP]	LOC110069966	3.58041	1.84013	3.51962	0.0146475	0.421003		[UP]	LOC110081464	12.745	3.67186	1.79629	0.0195527	0.736434		[UP]	GPAA1	2.41114	1.26971	4.5256	0.0121561	0.453248
[UP]	LRRC8D	2.37276	1.24656	4.41212	0.0259371	0.577014		[UP]	PEBP1	1.79157	0.841226	6.15226	0.0147035	0.421092		[UP]	LMNB1	1.6902	0.757197	6.44171	0.0198201	0.736434		[UP]	LOC110070159	3.08558	1.62554	3.61844	0.0122049	0.453366
[UP]	DNTT	6.81268	2.76822	2.31902	0.025993	0.577014		[UP]	LOC110076066	1.87427	0.906331	6.2605	0.0148013	0.421713		[UP]	LOC110080805	20.0712	4.32706	1.30756	0.0200536	0.736434		[UP]	BUB3	1.94743	0.961574	5.4968	0.0122103	0.453366
[UP]	LOC110082505	3.78227	1.91925	3.17077	0.0260063	0.577014		[UP]	NKAIN2	8.81122	3.13934	2.31637	0.0150757	0.424503		[UP]	LOC110078365	20.0712	4.32706	1.30756	0.0200536	0.736434		[UP]	LOC110082289	3.50405	1.80902	3.26769	0.0122427	0.45362
[UP]	SLC25A18	2.02723	1.01951	5.3761	0.0262441	0.580747		[UP]	ZNF467	2.70403	1.43511	4.01881	0.0157822	0.424503		[UP]	LOC110079722	20.0712	4.32706	1.30756	0.0200536	0.736434		[UP]	LIMCH1	1.9034	0.92858	5.54938	0.0124503	0.454668
[UP]	LOC110070122	3.49459	1.80512	3.34116	0.0263024	0.581266		[UP]	LOC110070383	3.06503	1.6159	3.8387	0.0158826	0.424503		[UP]	LOC110081904	20.0712	4.32706	1.30756	0.0200536	0.736434		[UP]	MSANTD1	19.1228	4.25722	1.45321	0.0127509	0.459866
[UP]	TNFRSF6B	2.79524	1.48297	3.8615	0.0268159	0.587315		[UP]	ZNF628	2.49522	1.31916	4.32342	0.0159171	0.424503		[UP]	FNDC5	20.0712	4.32706	1.30756	0.0200536	0.736434		[UP]	LOC110090345	5.76487	2.52729	2.48054	0.0127558	0.459866
[UP]	NEIL3	2.92271	1.54731	3.68409	0.026852	0.587315		[UP]	LOC110075730	1.73828	0.797664	6.27963	0.0160095	0.424503		[UP]	PARK7	2.01728	1.01241	4.79785	0.0201761	0.736783		[UP]	INTS5	9.5021	3.24825	2.20243	0.01279	0.459866
[UP]	BBS12	3.66405	1.87344	3.21411	0.0271093	0.587315		[UP]	GPR157	11.161	3.4804	2.00512	0.0160241	0.424503		[UP]	LOC110071128	3.61858	1.85543	3.2471	0.0203149	0.740324		[UP]	CASTOR2	1.77777	0.830068	5.95524	0.0128015	0.459866
[UP]	MRPS6	2.13262	1.09263	4.8323	0.0271261	0.587315		[UP]	NQO1	1.66961	0.739513	6.75513	0.0160448	0.424503		[UP]	TTLL9	17.4876	4.12826	1.14389	0.0206017	0.740956		[UP]	LOC110077679	17.9535	4.16619	1.44093	0.0128421	0.459866
[UP]	LOC110082438	17.8391	4.15697	1.45733	0.0277902	0.589004		[UP]	LOC110071460	11.1832	3.48326	2.25917	0.016083	0.424503		[UP]	LOC110081860	1.86471	0.898948	5.22102	0.0206251	0.740956		[UP]	FOXD1	6.00114	2.58524	2.49874	0.0128518	0.459866
[UP]	LOC110089345	17.8391	4.15697	1.45733	0.0277902	0.589004		[UP]	DNAAF4	4.68273	2.22735	2.97541	0.0160993	0.424503		[UP]	PSMB6	1.89816	0.924599	4.96053	0.0208014	0.743886		[UP]	LOC110081910	18.9117	4.24121	1.45153	0.0129508	0.460756
[UP]	KCNH7	20.5008	4.35761	1.46945	0.0278999	0.589004		[UP]	LOC110089284	1.66062	0.731719	6.75262	0.016116	0.424503		[UP]	BABAM1	1.82192	0.865458	5.2019	0.0210064	0.743886		[UP]	LOC110075055	18.9117	4.24121	1.45153	0.0129508	0.460756
[UP]	CFAP73	20.5008	4.35761	1.46945	0.0278999	0.589004		[UP]	RCAN3	1.96162	0.972045	5.43194	0.0161227	0.424503		[UP]	RPL18A	1.6372	0.711231	10.015	0.0210289	0.743886		[UP]	PUF60	1.82984	0.871719	5.61493	0.0130283	0.460756
[UP]	TPH1	20.5008	4.35761	1.46945	0.0278999	0.589004		[UP]	RHPN1	1.87491	0.906821	5.62152	0.0161496	0.424503		[UP]	LOC110074544	17.2453	4.10813	1.18627	0.0210326	0.743886		[UP]	LOC110083498	23.2046	4.53634	1.4887	0.0131283	0.460756
[UP]	LOC110087437	2.70701	1.4367	3.79173	0.0279138	0.589004		[UP]	TPMT	3.38342	1.75848	3.59476	0.0161708	0.424503		[UP]	LOC110081706	1.59308	0.671818	7.36479	0.0211285	0.743886		[UP]	LOC110084588	23.2046	4.53634	1.4887	0.0131283	0.460756
[UP]	ENPP5	1.98772	0.991113	5.5874	0.0280075	0.589004		[UP]	CCDC27	4.50845	2.17263	2.92167	0.0162387	0.424503		[UP]	FBXO42	2.40355	1.26517	4.76638	0.0212769	0.743886		[UP]	LOC110084468	23.2046	4.53634	1.4887	0.0131283	0.460756
[UP]	DDIAS	2.11137	1.07818	4.9144	0.0281437	0.589004		[UP]	MEA1	2.41451	1.27173	4.40648	0.0162693	0.424503		[UP]	ERH	1.7346	0.794604	5.63874	0.0216315	0.743886		[UP]	VAMP7	1.9094	0.933122	5.41909	0.0131514	0.460756
[UP]	LOC110071264	4.69488	2.23109	2.81274	0.0282031	0.589004		[UP]	PAQR6	1.89074	0.918949	5.46996	0.016291	0.424503		[UP]	FAM210B	1.67806	0.746797	5.97867	0.0216723	0.743886		[UP]	FAM83H	1.80461	0.851689	5.73103	0.0131882	0.460757
[UP]	CUNH2orf81	6.27238	2.64901	2.37734	0.0283536	0.589004		[UP]	SMDT1	2.09735	1.06857	4.99074	0.0163357	0.424503		[UP]	RACK1	1.65845	0.729834	9.87547	0.0217623	0.743886		[UP]	SSR4	1.64116	0.714716	7.4056	0.0133557	0.463316
[UP]	OSBPL6	2.32408	1.21666	6.39399	0.0284155	0.589004		[UP]	SLC25A5	1.54442	0.627068	8.09279	0.016349	0.424503		[UP]	LOC110076245	1.65583	0.727555	6.30503	0.0217909	0.743886		[UP]	EEF1G	1.64965	0.722156	10.0441	0.0134277	0.463316
[UP]	LOC110070548	3.69481	1.8855	3.11915	0.0284777	0.589004		[UP]	HMGN2	1.62266	0.698364	8.13826	0.016411	0.424503		[UP]	FAM131C	3.02295	1.59596	3.24138	0.0219449	0.743886		[UP]	LOC110070238	22.6537	4.50168	1.48529	0.0134951	0.464169
[UP]	LOC110081756	17.2753	4.11064	1.44809	0.0285067	0.589004		[UP]	NAA10	1.77069	0.824308	5.95252	0.0164335	0.424503		[UP]	LOC110088884	5.97678	2.57937	2.22895	0.0221398	0.743886		[UP]	NUP88	2.24158	1.16451	4.59017	0.0136222	0.466014
[UP]	LOC110082466	17.2753	4.11064	1.44809	0.0285067	0.589004		[UP]	RPS15A	1.56886	0.64972	11.1837	0.0164842	0.424503		[UP]	LOC110081962	3.682	1.88049	2.90839	0.0222205	0.743886		[UP]	NDUFA2	2.56194	1.35723	4.01083	0.0137613	0.468783
[UP]	ROBO4	17.2753	4.11064	1.44809	0.0285067	0.589004		[UP]	NDUFS7	1.98158	0.986653	5.21731	0.0165026	0.424503		[UP]	SLN	9.77606	3.28925	1.78044	0.0222331	0.743886		[UP]	HDAC1	1.78497	0.835903	5.7474	0.0138105	0.46913
[UP]	LOC110087340	17.2753	4.11064	1.44809	0.0285067	0.589004		[UP]	NR1D1	2.04916	1.03503	5.24863	0.016666	0.424669		[UP]	HDGF	1.82957	0.871509	5.35578	0.0223102	0.743886		[UP]	RPS12	1.65484	0.726695	10.3583	0.0141774	0.472067
[UP]	ATP5S	2.99049	1.58038	3.58495	0.0289671	0.589004		[UP]	INTS5	4.40963	2.14066	3.039	0.0167262	0.425392		[UP]	NFKBIE	2.97211	1.57149	3.42036	0.0224406	0.743886		[UP]	SNX16	2.34208	1.22779	4.27846	0.0141794	0.472067
[UP]	LMF2	2.31304	1.20979	4.31055	0.0290402	0.589004		[UP]	HYI	1.88797	0.916838	5.39227	0.0169126	0.425793		[UP]	RPS9	1.6249	0.700349	9.0463	0.022569	0.743886		[UP]	LOC110071200	10.3529	3.37196	1.87736	0.0142538	0.472067
[UP]	IDH3G	2.00533	1.00384	5.93502	0.0290637	0.589004		[UP]	LOC110078163	7.82679	2.96842	2.31421	0.0169916	0.425793		[UP]	RPS21	1.65602	0.727718	9.17544	0.0226539	0.743886		[UP]	VSIG10	3.23286	1.69281	3.61287	0.0143348	0.472067
[UP]	ADIPOR1	2.0434	1.03097	5.091	0.0291323	0.589004		[UP]	RPL7A	1.6113	0.68823	9.69262	0.0171461	0.425793		[UP]	EMC6	1.92955	0.948263	4.80115	0.0227686	0.743886		[UP]	COL17A1	1.6305	0.705311	10.2508	0.0143529	0.472067
[UP]	DOK2	16.766	4.06747	1.4392	0.0291773	0.589004		[UP]	LOC110070790	19.2181	4.26439	1.65219	0.0173244	0.425793		[UP]	CACTIN	2.32917	1.21982	4.00586	0.022778	0.743886		[UP]	FBLN7	2.21373	1.14648	4.84825	0.0144183	0.472067
[UP]	LOC110070213	16.766	4.06747	1.4392	0.0291773	0.589004		[UP]	LOC110090593	10.1818	3.34793	1.99233	0.0174744	0.425793		[UP]	RPLP2	1.62931	0.704257	10.1562	0.0231229	0.743886		[UP]	CST7	5.5905	2.48298	2.61101	0.0144774	0.472067
[UP]	LOC110072131	16.766	4.06747	1.4392	0.0291773	0.589004		[UP]	LOC110075650	10.3092	3.36585	2.08353	0.0174969	0.425793		[UP]	MRPL15	1.72991	0.790696	5.54421	0.0231685	0.743886		[UP]	PMPCA	2.59561	1.37607	4.12213	0.0145255	0.472067
[UP]	NADK	1.99118	0.993624	5.36308	0.0291843	0.589004		[UP]	LOC110079559	20.982	4.39108	1.44111	0.0176566	0.425793		[UP]	CUNH1orf52	1.9134	0.936136	5.2388	0.0232069	0.743886		[UP]	AQP9	1.8089	0.85511	5.74444	0.014531	0.472067
[UP]	SH3BP2	2.6791	1.42175	3.91878	0.0292344	0.589004		[UP]	AARSD1	2.17046	1.118	4.95362	0.0176883	0.425793		[UP]	ZBTB7C	2.18281	1.12619	4.41015	0.023236	0.743886		[UP]	ACY1	1.83395	0.874955	5.5295	0.014557	0.472067
[UP]	TRNAS-GCU	8.63618	3.11039	2.0489	0.0293666	0.589629		[UP]	LOC110070766	7.94617	2.99026	2.27765	0.0177402	0.425793		[UP]	PTPRR	2.76783	1.46875	3.51219	0.0232723	0.743886		[UP]	LOC110091302	1.82812	0.870359	5.69207	0.0145692	0.472067
[UP]	LOC110091217	16.3062	4.02735	1.43064	0.0298047	0.5952		[UP]	SNRPD3	2.35643	1.2366	4.40022	0.0177729	0.425793		[UP]	MEP1B	19.6654	4.29759	1.22051	0.0233097	0.743886		[UP]	TP53BP1	1.93798	0.954554	5.46939	0.0146258	0.47277
[UP]	UNC79	16.3062	4.02735	1.43064	0.0298047	0.5952		[UP]	LOC110073001	18.0477	4.17374	1.5541	0.0178095	0.425793		[UP]	LOC110070046	19.6654	4.29759	1.22051	0.0233097	0.743886		[UP]	LOC110071718	17.6358	4.14044	1.38556	0.0147921	0.475599
[UP]	LOC110075606	16.3062	4.02735	1.43064	0.0298047	0.5952		[UP]	SLC6A4	2.4377	1.28552	4.26601	0.0178401	0.425793		[UP]	PRR36	19.6654	4.29759	1.22051	0.0233097	0.743886		[UP]	ZNF821	4.07221	2.02581	2.97408	0.0149754	0.479367
[UP]	LOC110087015	2.08587	1.06065	4.86985	0.0298224	0.5952		[UP]	LOC110086460	2.30145	1.20255	4.61788	0.017899	0.425793		[UP]	MGAT5B	19.6654	4.29759	1.22051	0.0233097	0.743886		[UP]	POMK	2.89425	1.53319	3.70297	0.0149999	0.479367
[UP]	LOC110085914	17.707	4.14625	1.44054	0.0300973	0.596726		[UP]	LOC110074988	17.8976	4.16169	1.55295	0.0179995	0.425793		[UP]	LOC110079619	16.0313	4.00282	1.12291	0.0234125	0.743886		[UP]	FKRP	2.07001	1.04964	4.96541	0.0150572	0.479367
[UP]	LOC110076888	17.707	4.14625	1.44054	0.0300973	0.596726		[UP]	FECH	1.81633	0.861025	6.12656	0.0180273	0.425793		[UP]	LOC110079201	18.0386	4.17301	1.15091	0.0234618	0.743886		[UP]	EXOSC10	1.99358	0.995359	5.07994	0.0150589	0.479367
[UP]	HMGCS1	2.09706	1.06837	6.07642	0.0301049	0.596726		[UP]	MOCS2	10.9072	3.44721	2.14459	0.0181022	0.425793		[UP]	LOC110081952	18.0386	4.17301	1.15091	0.0234618	0.743886		[UP]	ACAD10	2.38081	1.25145	4.41646	0.0150714	0.479367
[UP]	CSRP2	1.98415	0.988522	5.7533	0.0301548	0.596726		[UP]	MDK	1.71659	0.779548	7.04477	0.0182913	0.425793		[UP]	STMN1	1.59886	0.67704	7.82124	0.0234734	0.743886		[UP]	MTHFR	3.3479	1.74326	3.22723	0.0151565	0.481211
[UP]	CENPW	2.88991	1.53102	3.65678	0.0302282	0.596726		[UP]	LOC110081132	1.50276	0.587619	10.0501	0.0183108	0.425793		[UP]	FBXO47	16.7108	4.06271	1.17945	0.0238277	0.745604		[UP]	LOC110087648	1.95242	0.965261	5.176	0.0151937	0.481533
[UP]	SUV39H1	3.14189	1.65163	3.51846	0.0302565	0.596726		[UP]	SMG5	1.62331	0.698939	6.61107	0.0183904	0.425793		[UP]	CUNH12orf50	16.7108	4.06271	1.17945	0.0238277	0.745604		[UP]	SEMA4F	3.34981	1.74408	3.31562	0.015559	0.490483
[UP]	LOC110084457	6.14838	2.62021	2.36333	0.0303348	0.597563		[UP]	DCAF11	1.67986	0.74834	6.30602	0.0184148	0.425793		[UP]	LOC110078514	2.58165	1.36829	3.78386	0.0240892	0.748016		[UP]	TMEM132C	2.62269	1.39104	3.9505	0.0157851	0.490637
[UP]	LOC110090496	2.14449	1.10064	4.76746	0.0304713	0.598133		[UP]	EXOSC4	2.90018	1.53614	3.82446	0.0184676	0.425793		[UP]	CUNH16orf59	7.3052	2.86892	1.962	0.0241653	0.748016		[UP]	COLEC10	3.05557	1.61144	3.50455	0.0161652	0.492717
[UP]	OCIAD2	2.17139	1.11862	6.19935	0.0305593	0.599156		[UP]	FAHD1	3.13806	1.64987	3.71633	0.0185918	0.425793		[UP]	EEF2KMT	2.72971	1.44875	3.4573	0.0244019	0.748016		[UP]	CSNK2B	1.64519	0.718256	6.51738	0.0161899	0.492717
[UP]	LOC110077942	17.1039	4.09626	1.43133	0.0307898	0.601555		[UP]	CCDC153	4.73117	2.2422	2.81457	0.0186036	0.425793		[UP]	LOC110091423	18.0702	4.17554	1.24184	0.0244882	0.748016		[UP]	LOC110072481	2.31492	1.21096	4.36841	0.0162692	0.492717
[UP]	ABCG1	17.1039	4.09626	1.43133	0.0307898	0.601555		[UP]	MAL	11.1559	3.47973	2.06013	0.0186681	0.425793		[UP]	LOC110089054	18.0702	4.17554	1.24184	0.0244882	0.748016		[UP]	LOC110091069	8.0707	3.01269	2.11615	0.0162818	0.492717
[UP]	FAM167A	2.08931	1.06302	4.80675	0.0310184	0.603899		[UP]	THOC5	1.9316	0.949794	5.51218	0.0186963	0.425793		[UP]	LOC110083123	18.0702	4.17554	1.24184	0.0244882	0.748016		[UP]	VIL1	16.5775	4.05115	1.37418	0.016324	0.492717
[UP]	ZDHHC6	1.99332	0.995171	5.84858	0.0311103	0.604982		[UP]	ALDOB	2.15053	1.10469	4.92186	0.0187322	0.425793		[UP]	CATSPER4	18.0702	4.17554	1.24184	0.0244882	0.748016		[UP]	GDAP1	16.5775	4.05115	1.37418	0.016324	0.492717
[UP]	CCDC103	6.30378	2.65622	2.31798	0.0313294	0.607707		[UP]	LOC110082508	9.91219	3.3092	2.04217	0.0188274	0.425793		[UP]	RPS11	1.59671	0.675106	9.78851	0.0245392	0.748016		[UP]	PSMB2	1.6484	0.721062	6.52713	0.016411	0.49384
[UP]	LOC110070141	16.5637	4.04995	1.42248	0.0314325	0.607707		[UP]	SZRD1	2.27882	1.18829	4.62231	0.0188608	0.425793		[UP]	LOC110090856	3.23761	1.69493	3.23907	0.0245756	0.748016		[UP]	DCPS	2.41457	1.27176	4.30463	0.0167253	0.498856
[UP]	LOC110070687	16.5637	4.04995	1.42248	0.0314325	0.607707		[UP]	METTL3	2.58129	1.36809	4.11808	0.0189175	0.425793		[UP]	ILK	1.76594	0.820433	5.49505	0.0247404	0.748376		[UP]	CCDC167	2.44272	1.28849	4.03685	0.016889	0.499727
[UP]	LOC110078874	16.5637	4.04995	1.42248	0.0314325	0.607707		[UP]	LOC110073305	3.14262	1.65197	3.73627	0.0192264	0.425793		[UP]	SUSD3	4.6452	2.21574	2.52377	0.0247854	0.748376		[UP]	RPL22	1.62151	0.697335	9.05805	0.0169562	0.499727
[UP]	TGDS	2.56044	1.35639	3.94187	0.0315771	0.609796		[UP]	C1GALT1C1	2.70985	1.43821	3.99265	0.019237	0.425793		[UP]	LOC110085664	1.733	0.793275	6.05248	0.0248175	0.748376		[UP]	TTC4	1.97763	0.983773	5.1068	0.0170093	0.499727
[UP]	NEK2	2.36872	1.24411	4.20447	0.0318448	0.613546		[UP]	NQO2	7.88705	2.97949	2.25351	0.0192459	0.425793		[UP]	RPL35	1.70366	0.76864	7.81257	0.0250649	0.748376		[UP]	VPS33B	1.80445	0.851561	5.73565	0.0170457	0.499727
[UP]	NUP37	2.54073	1.34525	3.98457	0.0319982	0.615203		[UP]	PSMB7	1.78564	0.836445	5.8606	0.0192566	0.425793		[UP]	LOC110091660	1.91011	0.933652	4.77761	0.0254151	0.748376		[UP]	LOC110071655	16.7838	4.069	1.42926	0.0170585	0.499727
[UP]	LOC110083614	2.90276	1.53742	3.55496	0.0321837	0.616169		[UP]	TUBGCP4	2.23485	1.16018	4.56769	0.019258	0.425793		[UP]	PAK6	2.17218	1.11914	4.43369	0.0254208	0.748376		[UP]	SCEL	2.10555	1.0742	6.52973	0.0171327	0.499727
[UP]	LOC110071375	9.44434	3.23945	2.02566	0.0321977	0.616169		[UP]	LOC110087443	1.75906	0.814804	5.91264	0.0192585	0.425793		[UP]	FKBP10	1.5521	0.634226	7.60795	0.0254598	0.748376		[UP]	EMC4	2.26331	1.17844	4.35429	0.0174522	0.499727
[UP]	LOC110089391	5.30098	2.40626	2.47323	0.0323587	0.618448		[UP]	TSPAN17	5.08945	2.34751	2.67993	0.0194837	0.425793		[UP]	PLK1	3.62977	1.85988	3.18128	0.0255511	0.748376		[UP]	NXN	1.64564	0.718648	6.5392	0.0175104	0.499727
[UP]	NOS3	18.5142	4.21056	1.43212	0.0327564	0.622484		[UP]	RPS2	1.56136	0.642801	11.0497	0.0194896	0.425793		[UP]	ORAI2	5.35409	2.42064	2.29469	0.0257709	0.748376		[UP]	SARDH	2.91438	1.54319	3.91437	0.0175176	0.499727
[UP]	DHCR7	2.081	1.05728	4.84961	0.0328857	0.623393		[UP]	LOC110075424	2.19237	1.13249	4.70625	0.0195862	0.425793		[UP]	IRF2BP1	2.08842	1.06241	4.35536	0.0259601	0.748376		[UP]	TRNAK-UUU	17.8912	4.16118	1.38669	0.0175418	0.499727
[UP]	CUNH11orf88	6.34642	2.66594	2.30389	0.0329163	0.623393		[UP]	LOC110086117	10.2459	3.35698	1.91183	0.0196029	0.425793		[UP]	HAUS5	3.26222	1.70585	3.17841	0.0260287	0.748376		[UP]	UTS2R	17.8912	4.16118	1.38669	0.0175418	0.499727
[UP]	SHC1	2.29198	1.19659	4.26259	0.0329755	0.623805		[UP]	LOC110085143	1.58191	0.661665	6.91612	0.0196153	0.425793		[UP]	NPRL2	2.88351	1.52783	3.28016	0.0260373	0.748376		[UP]	OLFML3	1.65758	0.729077	7.31211	0.0176548	0.499727
[UP]	ARMC4	17.5599	4.13421	1.42256	0.0330826	0.624403		[UP]	SPA17	17.989	4.16904	1.46386	0.0196826	0.425793		[UP]	LOC110080265	15.6253	3.96581	1.12043	0.0261614	0.748376		[UP]	LOC110091229	2.64428	1.40287	4.02483	0.0176601	0.499727
[UP]	SWI5	2.76573	1.46766	3.66171	0.0335652	0.631381		[UP]	SSR2	1.65888	0.730209	6.34398	0.0197416	0.425793		[UP]	LOC110070575	9.22598	3.2057	1.55782	0.0262122	0.748376		[UP]	LOC110087436	2.8074	1.48923	3.72559	0.0176712	0.499727
[UP]	SNRPA	2.93768	1.55468	3.55628	0.0336795	0.632287		[UP]	NAA20	1.90382	0.928897	5.33694	0.0197571	0.425793		[UP]	CRTAM	16.5513	4.04887	1.13438	0.0262836	0.748376		[UP]	PIGW	2.07899	1.05588	4.77619	0.0176825	0.499727
[UP]	LOC110082374	16.9105	4.07985	1.4134	0.0336933	0.632287		[UP]	ALDH18A1	1.76777	0.821931	5.90028	0.0198762	0.425793		[UP]	LOC110082595	16.5513	4.04887	1.13438	0.0262836	0.748376		[UP]	ANTXR1	1.78936	0.83944	5.55561	0.0178512	0.500967
[UP]	LOC110070216	2.90553	1.5388	3.58078	0.0337271	0.632287		[UP]	SYT17	3.62151	1.85659	3.32754	0.0198845	0.425793		[UP]	SOX17	16.5513	4.04887	1.13438	0.0262836	0.748376		[UP]	MGST3	1.83181	0.873268	5.78985	0.0180293	0.501625
[UP]	MEST	2.43328	1.2829	4.04421	0.0338618	0.632682		[UP]	TMEM203	4.62698	2.21007	2.78725	0.0198873	0.425793		[UP]	SEC61G	1.58328	0.662913	6.45238	0.0264408	0.748376		[UP]	RAB15	2.20406	1.14016	4.45008	0.0180323	0.501625
[UP]	IFT140	1.99896	0.999246	5.17687	0.0340039	0.634625		[UP]	ZER1	2.26815	1.18152	4.8197	0.0199422	0.425793		[UP]	LOC110070966	3.37699	1.75574	2.91852	0.0264627	0.748376		[UP]	NDUFV3	2.04338	1.03095	4.949	0.0180866	0.50235
[UP]	KCNT2	16.3018	4.02696	1.40582	0.0342066	0.634857		[UP]	LOC110084057	18.2131	4.18691	1.41608	0.0201382	0.427995		[UP]	LOC110074081	17.8836	4.16057	1.08924	0.0266614	0.748376		[UP]	RPS27	1.61988	0.695886	9.66939	0.0182727	0.50369
[UP]	LOC110071343	16.3018	4.02696	1.40582	0.0342066	0.634857		[UP]	LOC110090352	18.2131	4.18691	1.41608	0.0201382	0.427995		[UP]	LOC110083973	1.64035	0.714003	6.96984	0.0269921	0.754034		[UP]	PARP10	4.83137	2.27243	2.63763	0.0183297	0.50369
[UP]	ZNHIT2	16.3018	4.02696	1.40582	0.0342066	0.634857		[UP]	PHPT1	2.92504	1.54846	3.72835	0.0201949	0.428187		[UP]	LOC110072815	1.84893	0.886688	4.99504	0.0274656	0.756385		[UP]	LOC110087643	1.93863	0.955035	5.35628	0.018475	0.50369
[UP]	LOC110088700	16.3018	4.02696	1.40582	0.0342066	0.634857		[UP]	ISCU	1.92306	0.943405	5.58191	0.0203994	0.429462		[UP]	LOC110087419	9.38352	3.23013	1.62734	0.0274852	0.756385		[UP]	S100A13	2.25035	1.17015	4.39576	0.0185185	0.504089
[UP]	CDCA3	2.31527	1.21118	4.20634	0.0346362	0.636602		[UP]	CTNNBL1	2.01149	1.00826	4.98738	0.0206183	0.429462		[UP]	HSPB6	1.54951	0.631812	7.42409	0.0278626	0.756385		[UP]	LOC110079627	19.3267	4.27252	1.3987	0.0186295	0.504733
[UP]	CUNH12orf57	2.35047	1.23295	4.16068	0.034671	0.636602		[UP]	RNF169	1.8747	0.906657	5.37109	0.0206268	0.429462		[UP]	LOC110079676	9.24226	3.20825	1.59028	0.0279613	0.756385		[UP]	LRRN4	19.3267	4.27252	1.3987	0.0186295	0.504733
[UP]	KCTD8	15.8067	3.98246	1.39739	0.0347189	0.636602		[UP]	MBOAT4	21.7797	4.44491	1.44358	0.0206671	0.429462		[UP]	S100A11	1.56297	0.644287	8.66214	0.0280852	0.756385		[UP]	MED19	2.24468	1.16651	4.32642	0.0187107	0.504733
[UP]	LOC110090775	15.8067	3.98246	1.39739	0.0347189	0.636602		[UP]	SULT2A1	21.7797	4.44491	1.44358	0.0206671	0.429462		[UP]	AMIGO2	1.92841	0.947414	4.95034	0.0283415	0.756385		[UP]	LOC110083393	15.5227	3.95631	1.3623	0.0187238	0.504733
[UP]	TYROBP	4.07744	2.02766	2.93564	0.0349566	0.636602		[UP]	LOC110090699	21.7797	4.44491	1.44358	0.0206671	0.429462		[UP]	ASB1	1.87046	0.903394	4.92958	0.0284208	0.756385		[UP]	CCDC96	15.5227	3.95631	1.3623	0.0187238	0.504733
[UP]	SYNPO2	2.16159	1.11209	4.48005	0.0350022	0.636602		[UP]	NOL9	2.05475	1.03896	4.88624	0.0207725	0.430127		[UP]	TRIM62	2.90631	1.53919	3.52763	0.0285545	0.756385		[UP]	LOC110074988	16.4656	4.04138	1.37306	0.0187933	0.504996
[UP]	LOC110089118	2.84692	1.5094	3.54579	0.0350404	0.636602		[UP]	MARVELD3	3.30214	1.7234	3.5502	0.0207901	0.430127		[UP]	ARL5B	2.50433	1.32443	3.75465	0.028605	0.756385		[UP]	SHANK2	3.20549	1.68055	3.47436	0.0188132	0.504996
[UP]	DMC1	15.3655	3.94162	1.3893	0.0351933	0.636602		[UP]	PIGL	3.77246	1.9155	3.15476	0.0208395	0.430127		[UP]	TMEM42	3.86853	1.95179	2.60379	0.0287863	0.756385		[UP]	HMCES	2.01088	1.00783	4.84867	0.0189823	0.505094
[UP]	RAB9B	15.3655	3.94162	1.3893	0.0351933	0.636602		[UP]	TXNDC17	1.67722	0.746074	6.43603	0.0210299	0.430635		[UP]	CCNB1	2.10428	1.07333	4.39	0.0289025	0.756385		[UP]	ANAPC5	2.8927	1.53242	3.75689	0.0191054	0.50555
[UP]	LOC110071332	15.3655	3.94162	1.3893	0.0351933	0.636602		[UP]	G0S2	2.57287	1.36338	4.07949	0.0210708	0.430635		[UP]	LOC110080171	15.4958	3.95381	1.11593	0.0289946	0.756385		[UP]	LOC110076832	2.16856	1.11674	4.47834	0.0191536	0.50555
[UP]	OST4	15.3655	3.94162	1.3893	0.0351933	0.636602		[UP]	RELN	1.5522	0.634319	8.74108	0.0210771	0.430635		[UP]	TMPRSS15	10.5426	3.39815	1.78768	0.0293256	0.756385		[UP]	LOC110088936	18.9016	4.24043	1.39585	0.0191963	0.50555
[UP]	SMARCD1	1.93471	0.95212	5.60352	0.035402	0.636602		[UP]	PHLDA3	1.72097	0.783224	6.12329	0.0211328	0.430635		[UP]	LCTL	2.29087	1.1959	3.99809	0.0295765	0.756385		[UP]	LZTS1	3.42373	1.77557	3.28393	0.0192079	0.50555
[UP]	KIF23	1.98819	0.991457	5.0584	0.0354871	0.636602		[UP]	MRPL12	1.70566	0.770328	6.25936	0.0211685	0.430635		[UP]	NDC1	2.14388	1.10022	4.17452	0.0296083	0.756385		[UP]	TRIP4	2.44894	1.29216	4.14245	0.0192273	0.50555
[UP]	KCNB1	14.9721	3.9042	1.38153	0.0356327	0.636602		[UP]	LOC110079272	1.64456	0.717703	6.40019	0.0212431	0.430635		[UP]	CAPG	1.7453	0.803474	5.80858	0.029638	0.756385		[UP]	TUT1	2.64246	1.40188	3.79366	0.019359	0.506633
[UP]	IQCA1	14.9721	3.9042	1.38153	0.0356327	0.636602		[UP]	TRIM41	1.9819	0.986887	5.02974	0.0212769	0.430635		[UP]	QPRT	8.91474	3.15619	1.94525	0.0296915	0.756385		[UP]	KLHL36	3.35324	1.74555	3.15446	0.0193958	0.506633
[UP]	STRA6	14.9721	3.9042	1.38153	0.0356327	0.636602		[UP]	LOC110070928	16.2917	4.02606	1.44321	0.0212871	0.430635		[UP]	RFXANK	2.7149	1.4409	3.68086	0.0298992	0.756385		[UP]	RPS11	1.60979	0.686871	9.78458	0.0194283	0.506633
[UP]	FGG	14.9721	3.9042	1.38153	0.0356327	0.636602		[UP]	LOC110088245	16.2917	4.02606	1.44321	0.0212871	0.430635		[UP]	MAPK1IP1L	2.06414	1.04554	4.33862	0.0299386	0.756385		[UP]	ECSIT	1.89412	0.921527	5.29459	0.0195307	0.506633
[UP]	WNT7A	14.9721	3.9042	1.38153	0.0356327	0.636602		[UP]	TBC1D13	2.142	1.09896	4.70751	0.021522	0.433224		[UP]	LOC110090915	1.60362	0.681336	6.54672	0.0300945	0.756385		[UP]	DEPTOR	1.92524	0.945035	5.47297	0.0196991	0.508168
[UP]	LOC110070306	14.9721	3.9042	1.38153	0.0356327	0.636602		[UP]	ABCC3	1.51562	0.599909	7.59494	0.0215736	0.433224		[UP]	STOML2	1.81355	0.85882	4.99931	0.0301611	0.756385		[UP]	LOC110070029	2.8218	1.49661	3.61829	0.0198679	0.509402
[UP]	CCNJL	14.9721	3.9042	1.38153	0.0356327	0.636602		[UP]	TOP1MT	1.96877	0.977294	5.11597	0.0216227	0.433224		[UP]	LOC110084885	17.0254	4.08962	1.14138	0.0302564	0.756385		[UP]	PARK7	2.52389	1.33565	4.13805	0.0199669	0.509402
[UP]	LOC110074488	14.9721	3.9042	1.38153	0.0356327	0.636602		[UP]	DUS3L	3.3331	1.73687	3.42358	0.0216543	0.433224		[UP]	CHRNA1	17.0254	4.08962	1.14138	0.0302564	0.756385		[UP]	PTRHD1	3.00402	1.5869	3.44833	0.0201048	0.511204
[UP]	DUSP11	2.14957	1.10405	4.51812	0.035636	0.636602		[UP]	CCDC63	18.9813	4.2465	1.41974	0.0217647	0.433515		[UP]	LOC110071611	17.0254	4.08962	1.14138	0.0302564	0.756385		[UP]	IGSF9B	3.66737	1.87475	3.09794	0.0201526	0.511209
[UP]	LOC110075226	2.95436	1.56285	3.48503	0.035751	0.637974		[UP]	LOC110078657	3.4814	1.79967	3.52807	0.0217981	0.433666		[UP]	HELT	17.0254	4.08962	1.14138	0.0302564	0.756385		[UP]	LAS1L	2.64945	1.40569	3.72148	0.0202589	0.511209
[UP]	ATP6V1H	1.94889	0.962654	5.26784	0.0360616	0.640679		[UP]	DNAL4	2.83209	1.50187	3.88873	0.0218435	0.434008		[UP]	LOC110074751	17.0254	4.08962	1.14138	0.0302564	0.756385		[UP]	LOC110074850	1.60034	0.678375	12.2836	0.0202804	0.511209
[UP]	DHCR24	1.93365	0.951329	5.67519	0.0362277	0.641887		[UP]	PLCE1	1.65278	0.724891	6.88785	0.0218927	0.434008		[UP]	CUNH11orf97	17.0254	4.08962	1.14138	0.0302564	0.756385		[UP]	PLEKHA6	1.79068	0.840505	5.49457	0.0203031	0.511209
[UP]	TUBB4B	1.93616	0.953197	5.83986	0.0362396	0.641887		[UP]	ANXA2	1.5106	0.595122	10.9975	0.0219532	0.434063		[UP]	CCR7	17.0254	4.08962	1.14138	0.0302564	0.756385		[UP]	ENHO	7.40243	2.888	2.15492	0.0203918	0.511209
[UP]	CDK2AP1	2.77397	1.47195	3.67107	0.0363343	0.642883		[UP]	LOC110071589	1.82875	0.87086	6.18177	0.0220121	0.434063		[UP]	GNAT3	17.0254	4.08962	1.14138	0.0302564	0.756385		[UP]	LOC110083358	15.5594	3.95971	1.36286	0.0204634	0.511209
[UP]	TRMT2A	1.95738	0.968924	5.94952	0.0364885	0.644927		[UP]	KIFC2	20.6262	4.36641	1.43741	0.0221715	0.434063		[UP]	LOC110071500	16.0588	4.00529	1.17264	0.0304674	0.756385		[UP]	CCDC17	10.4881	3.39068	1.87951	0.0205138	0.511209
[UP]	CKS2	2.30804	1.20667	4.21728	0.0365383	0.645124		[UP]	FRMD7	20.6262	4.36641	1.43741	0.0221715	0.434063		[UP]	LOC110072715	16.0588	4.00529	1.17264	0.0304674	0.756385		[UP]	SLC27A3	1.90078	0.926594	5.30853	0.0206196	0.511209
[UP]	MARK4	2.55749	1.35473	3.8478	0.0365904	0.64536		[UP]	RARRES2	3.64814	1.86716	3.25267	0.0222323	0.434063		[UP]	CUNH8orf46	16.0588	4.00529	1.17264	0.0304674	0.756385		[UP]	LOC110071612	15.4349	3.94812	1.36174	0.0206877	0.511209
[UP]	PHLDA3	1.92844	0.947435	5.70408	0.0366339	0.645444		[UP]	LOC110086449	1.98794	0.991276	5.17478	0.0223175	0.434063		[UP]	LOC110084296	16.0588	4.00529	1.17264	0.0304674	0.756385		[UP]	LOC110071152	15.4349	3.94812	1.36174	0.0206877	0.511209
[UP]	TRNAK-CUU	8.53887	3.09405	1.98512	0.0366883	0.645722		[UP]	TMEM35B	2.53325	1.34099	4.01465	0.0223729	0.434063		[UP]	LOC110091764	16.0588	4.00529	1.17264	0.0304674	0.756385		[UP]	RPL13	1.60402	0.681694	9.95093	0.0207062	0.511209
[UP]	MYLK4	3.09875	1.63169	3.38252	0.0369123	0.648296		[UP]	WDR54	5.76741	2.52792	2.3842	0.0225189	0.434063		[UP]	STK36	3.04082	1.60446	3.10564	0.0306336	0.756385		[UP]	RSL24D1	1.64593	0.718904	6.45093	0.0207826	0.511209
[UP]	RPF1	1.93631	0.95331	5.31039	0.0370457	0.649599		[UP]	RAB3D	1.84528	0.88384	5.43566	0.022538	0.434063		[UP]	LOC110090970	3.45971	1.79065	2.72579	0.0309122	0.756385		[UP]	INTS14	1.81646	0.861128	5.39589	0.0208037	0.511209
[UP]	EGR1	2.045	1.0321	4.91663	0.0374453	0.652849		[UP]	SLC5A6	2.7976	1.48419	3.80372	0.0226185	0.434063		[UP]	CPSF1	1.91933	0.9406	4.74907	0.03104	0.756385		[UP]	RNF207	7.91857	2.98524	2.19336	0.0208336	0.511209
[UP]	ZNF503	7.97718	2.99588	2.02855	0.0381963	0.652849		[UP]	IFNLR1	3.18121	1.66957	3.42877	0.0227813	0.434705		[UP]	LOC110091616	14.6494	3.87277	1.10652	0.0310538	0.756385		[UP]	PHPT1	2.78126	1.47574	3.68132	0.0208442	0.511209
[UP]	CRYGN	15.5177	3.95584	1.37844	0.0382517	0.652849		[UP]	MGAT2	2.50888	1.32704	4.20867	0.0228094	0.434705		[UP]	MTO1	2.29341	1.19749	4.01786	0.0310893	0.756385		[UP]	GSTZ1	2.33335	1.2224	4.19325	0.0209091	0.511209
[UP]	LOC110076107	15.5177	3.95584	1.37844	0.0382517	0.652849		[UP]	LOC110082550	5.06155	2.33958	2.74812	0.0228186	0.434705		[UP]	GPR137C	2.63183	1.39606	3.46372	0.0313155	0.756385		[UP]	TSTD2	2.23366	1.15941	4.42423	0.0209605	0.511209
[UP]	LOC110080033	15.0563	3.91229	1.37047	0.0385717	0.652849		[UP]	LRRC8A	1.81771	0.862119	5.58309	0.0229681	0.434705		[UP]	PSMB2	1.58771	0.666951	6.59541	0.0313532	0.756385		[UP]	SULF1	1.58252	0.662222	7.9516	0.0209777	0.511209
[UP]	CCKBR	15.0563	3.91229	1.37047	0.0385717	0.652849		[UP]	ULK1	1.92537	0.945133	5.44882	0.0229839	0.434705		[UP]	LOC110090036	1.70504	0.769806	5.49649	0.0313677	0.756385		[UP]	PNPLA7	1.9021	0.927591	5.18716	0.0210015	0.511209
[UP]	MAPK1IP1L	1.99314	0.99504	4.95882	0.0385873	0.652849		[UP]	NDUFS2	1.92748	0.946715	5.27751	0.0230142	0.434705		[UP]	TFPT	2.15559	1.10808	4.22051	0.0316112	0.756385		[UP]	ATG14	1.96843	0.977044	5.10875	0.0211656	0.511209
[UP]	FAM124A	7.82572	2.96822	2.03068	0.0386816	0.652849		[UP]	ARF3	1.96998	0.978185	4.9997	0.0231487	0.434705		[UP]	RPL30	1.54888	0.631228	9.09688	0.0320449	0.756385		[UP]	DFFA	3.40804	1.76894	3.20624	0.0211719	0.511209
[UP]	CUNH21orf58	4.99195	2.3196	2.52948	0.0389271	0.652849		[UP]	FBXW2	2.18543	1.12792	4.48089	0.0231824	0.434705		[UP]	TXNDC17	1.66775	0.737899	5.75974	0.0320768	0.756385		[UP]	LOC110069838	5.81361	2.53944	2.40159	0.0212045	0.511209
[UP]	LOC110080406	2.70604	1.43618	3.61814	0.0390637	0.652849		[UP]	NT5M	3.22601	1.68975	3.36065	0.0232096	0.434705		[UP]	LOC110081836	15.3188	3.93723	1.06733	0.0323336	0.756385		[UP]	PKP3	1.65221	0.724397	7.77378	0.0212285	0.511209
[UP]	MRPL21	2.05974	1.04247	4.7826	0.0394559	0.655046		[UP]	CLPP	1.94185	0.957435	5.09915	0.0232153	0.434705		[UP]	SCP2D1	15.3188	3.93723	1.06733	0.0323336	0.756385		[UP]	LOC110073844	4.45168	2.15435	2.61497	0.0212571	0.511209
[UP]	LOC110087643	1.92911	0.947933	5.97217	0.0395276	0.655305		[UP]	HM13	1.82811	0.870356	5.48691	0.0232725	0.434705		[UP]	SPATA2	1.81777	0.862168	5.20104	0.0325126	0.756385		[UP]	RPL39	1.59193	0.67078	9.35549	0.0213218	0.51126
[UP]	REEP2	2.44383	1.28915	3.96702	0.0399859	0.661084		[UP]	ENDOV	6.55355	2.71228	2.65122	0.023503	0.438197		[UP]	JAGN1	2.33065	1.22073	3.72003	0.0325812	0.756385		[UP]	ATP5G2	1.6128	0.68957	7.64614	0.0213747	0.51126
[UP]	RASAL1	3.99676	1.99883	2.88427	0.0400176	0.661084		[UP]	LOC110090971	16.1708	4.01532	1.39367	0.0236008	0.438197		[UP]	LOC110075608	4.46436	2.15845	2.37671	0.0327571	0.756385		[UP]	CSRP2	1.85851	0.894143	5.26412	0.0215285	0.51126
[UP]	LOC110080877	2.16291	1.11297	4.42357	0.0401392	0.662437		[UP]	LOC110077169	16.1136	4.01021	1.44203	0.0236073	0.438197		[UP]	LOC110070428	3.10545	1.6348	3.05022	0.0330153	0.756385		[UP]	LOC110078509	1.63513	0.709408	9.22399	0.0215901	0.51126
[UP]	SLITRK5	4.2992	2.10407	2.82338	0.0403223	0.664781		[UP]	NUP210L	16.1136	4.01021	1.44203	0.0236073	0.438197		[UP]	RARS	1.64876	0.721383	5.62739	0.0335104	0.756385		[UP]	RPS19	1.62469	0.700164	9.05402	0.0216322	0.51126
[UP]	LOC110074904	2.69016	1.42769	3.67615	0.040361	0.664781		[UP]	LOC110074898	1.63242	0.707008	6.89105	0.0237188	0.439621		[UP]	LOC110079715	15.363	3.94139	1.00809	0.0336255	0.756385		[UP]	LOC110088281	2.13543	1.09453	4.462	0.0217904	0.51126
[UP]	SRFBP1	1.93482	0.952197	5.93296	0.0408086	0.668852		[UP]	CPSF1	2.14556	1.10135	5.17753	0.0237831	0.440327		[UP]	NOC3L	1.77729	0.829678	5.21428	0.0337498	0.756385		[UP]	RPLP1	1.59213	0.670955	10.183	0.0217916	0.51126
[UP]	DENND5B	1.91812	0.939692	5.20732	0.0417807	0.672818		[UP]	LOC110081057	2.73695	1.45257	3.87427	0.0240622	0.443262		[UP]	CCT7	1.54009	0.623018	6.73111	0.0339862	0.756385		[UP]	ROBO4	2.47272	1.3061	3.87933	0.0220364	0.513258
[UP]	NICN1	2.37231	1.24629	4.03778	0.0419464	0.672818		[UP]	LOC110078606	9.30606	3.21817	1.94677	0.0241325	0.443262		[UP]	LOC110074082	5.35819	2.42175	2.11975	0.0341082	0.756385		[UP]	GPR50	15.6188	3.96521	1.41819	0.0227362	0.521543
[UP]	LOC110091498	1.96736	0.976262	6.06113	0.0422109	0.672818		[UP]	GRWD1	2.07726	1.05468	4.69738	0.0241618	0.443262		[UP]	USMG5	1.75735	0.813401	5.07065	0.0344348	0.756385		[UP]	PDZD7	15.6188	3.96521	1.41819	0.0227362	0.521543
[UP]	ELOVL7	4.88898	2.28953	2.47784	0.0424483	0.672818		[UP]	PRMT1	1.49209	0.577333	8.48446	0.0241635	0.443262		[UP]	CCDC151	3.67345	1.87714	2.95121	0.0344532	0.756385		[UP]	LOC110082182	15.6188	3.96521	1.41819	0.0227362	0.521543
[UP]	SLC25A26	3.57916	1.83962	3.03107	0.042562	0.672818		[UP]	LOC110085032	2.06717	1.04766	4.8727	0.0242272	0.443262		[UP]	TOMM5	1.54484	0.627461	6.49608	0.0344598	0.756385		[UP]	LOC110074886	15.6188	3.96521	1.41819	0.0227362	0.521543
[UP]	LOC110081852	2.15401	1.10703	4.3587	0.0428611	0.672818		[UP]	NUDT12	1.73241	0.79278	5.87367	0.0242607	0.443262		[UP]	ALAS2	3.07854	1.62224	4.53969	0.0345608	0.756385		[UP]	LOC110087137	15.6188	3.96521	1.41819	0.0227362	0.521543
[UP]	THSD7B	15.1812	3.92421	1.35811	0.0429505	0.672818		[UP]	LOC110088384	2.34926	1.2322	4.57088	0.0243122	0.443262		[UP]	RPL10A	1.55795	0.639651	9.3336	0.0346293	0.756385		[UP]	LOC110089557	5.4004	2.43307	2.37715	0.0227741	0.521543
[UP]	RAG1	14.2933	3.83727	1.34414	0.0430325	0.672818		[UP]	METTL13	2.11617	1.08146	4.69851	0.0243371	0.443262		[UP]	TMEM221	4.15641	2.05534	2.38328	0.0348953	0.756385		[UP]	RPSA	1.60076	0.678755	10.7375	0.0229011	0.522548
[UP]	SARM1	14.2933	3.83727	1.34414	0.0430325	0.672818		[UP]	KCTD2	1.54771	0.630134	7.35216	0.0244098	0.444032		[UP]	GALM	3.06157	1.61427	2.93908	0.0350515	0.756385		[UP]	LOC110070547	4.243	2.08508	2.86966	0.0231112	0.524523
[UP]	LOC110069831	13.9328	3.80041	1.33698	0.0430628	0.672818		[UP]	LOC110071311	2.49335	1.31808	4.04377	0.0245385	0.445482		[UP]	LOC110072140	2.49925	1.3215	3.45355	0.0351285	0.756385		[UP]	LOC110088903	1.57349	0.653968	6.96404	0.023229	0.525751
[UP]	LOC110085877	13.9328	3.80041	1.33698	0.0430628	0.672818		[UP]	CTSW	4.45743	2.15621	2.81322	0.0247243	0.445965		[UP]	NIPA2	1.82598	0.868668	4.81008	0.0352667	0.756385		[UP]	DPEP1	2.36247	1.24029	4.22653	0.0232783	0.525751
[UP]	EGFL6	13.9328	3.80041	1.33698	0.0430628	0.672818		[UP]	PROM2	1.50729	0.591961	8.3398	0.0248248	0.446428		[UP]	CTNNBL1	2.01173	1.00844	4.27674	0.0355928	0.756385		[UP]	LOC110083977	1.57542	0.655734	9.57667	0.0233147	0.525751
[UP]	IL6R	13.9328	3.80041	1.33698	0.0430628	0.672818		[UP]	FAM214B	2.70627	1.4363	3.79203	0.0250583	0.446428		[UP]	ARPC1B	1.52806	0.611704	7.03599	0.0358187	0.756385		[UP]	LOC110086994	2.47265	1.30606	4.11707	0.0234589	0.525751
[UP]	CCDC85B	13.9328	3.80041	1.33698	0.0430628	0.672818		[UP]	NDUFAF3	2.50158	1.32284	4.2782	0.0251541	0.446428		[UP]	TACC3	2.24571	1.16717	3.93741	0.0359078	0.756385		[UP]	LOC110088291	2.22108	1.15126	4.34276	0.0236097	0.525751
[UP]	AQP10	13.9328	3.80041	1.33698	0.0430628	0.672818		[UP]	DDR1	1.49748	0.582535	8.94833	0.0251694	0.446428		[UP]	LOC110091742	9.27192	3.21287	1.62127	0.0361842	0.756385		[UP]	RBX1	2.06395	1.04541	4.50736	0.0237684	0.525751
[UP]	LOC110081652	13.6162	3.76725	1.33013	0.0431071	0.672818		[UP]	LOC110074395	3.15423	1.65729	3.50282	0.0251848	0.446428		[UP]	PHOSPHO2	2.69256	1.42898	3.25515	0.0362201	0.756385		[UP]	PHYHIP	2.64302	1.40219	3.78528	0.0238528	0.525751
[UP]	SLC25A40	13.6162	3.76725	1.33013	0.0431071	0.672818		[UP]	LOC110083977	1.50003	0.584989	9.12327	0.0252259	0.446428		[UP]	IGBP1	1.99475	0.996211	4.65485	0.0363678	0.756385		[UP]	ALDH7A1	1.6144	0.690995	6.36317	0.0238731	0.525751
[UP]	ALPK2	13.6162	3.76725	1.33013	0.0431071	0.672818		[UP]	KLHL31	16.5975	4.05289	1.39608	0.0254867	0.446428		[UP]	LOC110087472	7.19531	2.84706	1.88567	0.0364183	0.756385		[UP]	LOC110072710	14.4967	3.85766	1.35102	0.0238787	0.525751
[UP]	LOC110070357	13.6162	3.76725	1.33013	0.0431071	0.672818		[UP]	LOC110069829	3.37659	1.75557	3.38722	0.025516	0.446428		[UP]	LOC110089814	13.4772	3.75244	1.04346	0.0364281	0.756385		[UP]	WNT10B	14.4967	3.85766	1.35102	0.0238787	0.525751
[UP]	CCM2L	13.6162	3.76725	1.33013	0.0431071	0.672818		[UP]	HTRA4	15.938	3.99439	1.53214	0.0255268	0.446428		[UP]	IMPDH2	1.66251	0.733359	5.57258	0.0365705	0.756385		[UP]	LOC110083976	14.4967	3.85766	1.35102	0.0238787	0.525751
[UP]	FGF13	13.6162	3.76725	1.33013	0.0431071	0.672818		[UP]	LOC110070595	15.938	3.99439	1.53214	0.0255268	0.446428		[UP]	PBDC1	1.90104	0.926792	4.68673	0.036646	0.756385		[UP]	LOC110090650	14.4967	3.85766	1.35102	0.0238787	0.525751
[UP]	LOC110090769	13.6162	3.76725	1.33013	0.0431071	0.672818		[UP]	SELPLG	15.938	3.99439	1.53214	0.0255268	0.446428		[UP]	TMEM132C	4.27587	2.09622	2.58515	0.0367352	0.756385		[UP]	SCNN1G	14.4381	3.85181	1.35047	0.0240064	0.525751
[UP]	PLAUR	13.6162	3.76725	1.33013	0.0431071	0.672818		[UP]	LOC110087384	1.54631	0.62883	7.18525	0.0255414	0.446428		[UP]	PIGP	1.97339	0.980678	4.35313	0.0368837	0.756385		[UP]	CRHBP	15.2872	3.93425	1.30353	0.0240853	0.525751
[UP]	IRX6	13.6162	3.76725	1.33013	0.0431071	0.672818		[UP]	IKBKB	1.84568	0.884149	5.63259	0.0256939	0.446428		[UP]	MEST	2.26348	1.17854	3.88668	0.0372803	0.756385		[UP]	KCNH7	15.2872	3.93425	1.30353	0.0240853	0.525751
[UP]	LOC110070781	2.8727	1.5224	3.46346	0.0434474	0.676681		[UP]	PRDX2	1.62668	0.701935	6.39452	0.0257325	0.446428		[UP]	RPS26	1.5737	0.654163	10.0011	0.0372852	0.756385		[UP]	LOC110070821	15.2872	3.93425	1.30353	0.0240853	0.525751
[UP]	ETFBKMT	3.06576	1.61625	3.34448	0.0435899	0.676681		[UP]	LOC110079924	1.60656	0.683977	6.39458	0.025765	0.446531		[UP]	PLCXD2	8.30992	3.05484	1.63903	0.0373732	0.756385		[UP]	DEPDC7	15.2872	3.93425	1.30353	0.0240853	0.525751
[UP]	DPYS	15.243	3.93008	1.35945	0.043598	0.676681		[UP]	ARRB2	2.68016	1.42232	3.81335	0.026011	0.446817		[UP]	COL9A1	14.3762	3.84561	0.998231	0.0373897	0.756385		[UP]	HMGCS2	15.2872	3.93425	1.30353	0.0240853	0.525751
[UP]	APOB	15.243	3.93008	1.35945	0.043598	0.676681		[UP]	LAMTOR4	3.99424	1.99792	3.08973	0.026063	0.446817		[UP]	ALAD	2.27701	1.18714	3.77797	0.0375336	0.756385		[UP]	LOC110077907	15.2872	3.93425	1.30353	0.0240853	0.525751
[UP]	FHL1	1.87401	0.906132	5.45872	0.0436545	0.676928		[UP]	LOC110084277	6.91934	2.79063	2.17063	0.0260742	0.446817		[UP]	ECT2	2.55882	1.35548	3.57311	0.0375409	0.756385		[UP]	CUNH9orf172	15.2872	3.93425	1.30353	0.0240853	0.525751
[UP]	NDUFA6	2.20354	1.13982	4.26333	0.0440631	0.680304		[UP]	LRP1B	1.69422	0.760617	5.9438	0.0262003	0.446817		[UP]	TKTL1	1.76987	0.823642	5.30994	0.0377469	0.756385		[UP]	LOC110070704	7.5833	2.92283	2.17337	0.0242557	0.525751
[UP]	LOC110082105	3.34632	1.74257	3.10001	0.0441644	0.680304		[UP]	BOLA2B	2.03293	1.02356	4.91414	0.0262056	0.446817		[UP]	IPO4	1.99445	0.995993	4.35234	0.037781	0.756385		[UP]	LOC110070090	15.2188	3.92778	1.30296	0.0242727	0.525751
[UP]	TMEM237	2.69393	1.42971	3.64691	0.044285	0.680304		[UP]	LOC110071407	1.69897	0.764664	6.44216	0.0262369	0.446817		[UP]	LOC110088220	8.48947	3.08567	1.57006	0.0378685	0.756385		[UP]	LOC110071093	15.2188	3.92778	1.30296	0.0242727	0.525751
[UP]	ZNF410	1.97184	0.979541	4.92824	0.0446028	0.680304		[UP]	TPRG1L	1.50627	0.59098	7.45653	0.0263919	0.447252		[UP]	SLC41A3	2.3494	1.23229	3.72923	0.0380028	0.756385		[UP]	LOC110075408	15.2188	3.92778	1.30296	0.0242727	0.525751
[UP]	RARRES2	4.90952	2.29558	2.49664	0.0449921	0.680304		[UP]	RTN4RL1	16.8365	4.07352	1.34428	0.0268081	0.449831		[UP]	LOC110077372	13.0327	3.70407	1.03636	0.0380942	0.756385		[UP]	MYCBPAP	15.1507	3.92131	1.30238	0.0244612	0.525751
[UP]	NCAPG2	2.02995	1.02144	4.77349	0.0450436	0.680304		[UP]	CHRNB3	16.8365	4.07352	1.34428	0.0268081	0.449831		[UP]	MCRIP1	1.67211	0.741667	5.38258	0.0381329	0.756385		[UP]	CACNA1E	15.0828	3.91484	1.30181	0.0246507	0.525751
[UP]	LOC110078827	3.39336	1.76271	3.1179	0.0452852	0.680304		[UP]	CUNH7orf31	16.8365	4.07352	1.34428	0.0268081	0.449831		[UP]	CTU2	1.75749	0.813512	5.23062	0.0381676	0.756385		[UP]	MTCH2	1.75808	0.814004	5.47486	0.0247146	0.525751
[UP]	LOC110089060	4.21664	2.07609	2.65005	0.0455154	0.680304		[UP]	LOC110073503	16.8365	4.07352	1.34428	0.0268081	0.449831		[UP]	CUNH2orf40	1.60897	0.686135	6.03299	0.0381875	0.756385		[UP]	LOC110091022	15.0153	3.90836	1.30124	0.0248412	0.525751
[UP]	XRCC2	4.39073	2.13446	2.62329	0.0455383	0.680304		[UP]	LOC110074278	16.8365	4.07352	1.34428	0.0268081	0.449831		[UP]	ANK1	1.82569	0.868438	5.28983	0.0382934	0.756385		[UP]	SLC30A10	15.0153	3.90836	1.30124	0.0248412	0.525751
[UP]	MFGE8	1.91212	0.93517	5.99831	0.0455693	0.680304		[UP]	LOC110089505	8.86179	3.1476	1.90018	0.0269043	0.449831		[UP]	DNAJC12	5.43786	2.44304	2.219	0.0383799	0.756385		[UP]	LRRC26	15.0153	3.90836	1.30124	0.0248412	0.525751
[UP]	ENTPD1	5.85234	2.54901	2.19507	0.0458669	0.680304		[UP]	ELMO2	1.64384	0.717068	6.08843	0.0269392	0.449831		[UP]	CUNH1orf131	1.7663	0.820727	5.14646	0.03843	0.756385		[UP]	CDHR5	15.0153	3.90836	1.30124	0.0248412	0.525751
[UP]	ZBTB8B	4.34388	2.11898	2.65142	0.0459391	0.680304		[UP]	CUNH12orf43	4.75027	2.24801	2.65632	0.0270943	0.451868		[UP]	WISP3	5.73798	2.52054	1.9659	0.0384468	0.756385		[UP]	CPNE9	15.0153	3.90836	1.30124	0.0248412	0.525751
[UP]	MRPL57	1.87636	0.90794	5.4065	0.046235	0.680304		[UP]	SULF1	1.47722	0.562881	9.83939	0.0271486	0.451877		[UP]	RPL13	1.57873	0.658761	9.89805	0.0384554	0.756385		[UP]	CARTPT	15.0153	3.90836	1.30124	0.0248412	0.525751
[UP]	GLB1L	4.33286	2.11532	2.61881	0.0462743	0.680304		[UP]	CUNH12orf57	2.6455	1.40354	3.91003	0.0271982	0.451972		[UP]	PHF5A	1.79287	0.842274	5.04055	0.0384684	0.756385		[UP]	LOC110087828	15.0153	3.90836	1.30124	0.0248412	0.525751
[UP]	DPH2	2.71984	1.44352	3.5317	0.0462802	0.680304		[UP]	PLXNB1	1.49079	0.576081	7.72225	0.0272564	0.451972		[UP]	LOC110076066	1.58663	0.66597	6.04788	0.0384887	0.756385		[UP]	LOC110085585	15.0153	3.90836	1.30124	0.0248412	0.525751
[UP]	SNX1	1.87774	0.908998	5.8241	0.0462988	0.680304		[UP]	MRPL9	1.87573	0.907451	5.34706	0.0273908	0.452038		[UP]	CILP	1.95274	0.965496	5.55184	0.0385607	0.756385		[UP]	LOC110086759	15.0153	3.90836	1.30124	0.0248412	0.525751
[UP]	CASP7	1.9186	0.940056	5.08387	0.046366	0.680304		[UP]	PEPD	1.83536	0.876062	5.57856	0.0277687	0.455811		[UP]	FAM186A	14.0338	3.81084	1.09958	0.0387943	0.756385		[UP]	LOC110090812	15.0153	3.90836	1.30124	0.0248412	0.525751
[UP]	FHL3	3.24107	1.69647	3.14459	0.0463752	0.680304		[UP]	LOC110086929	16.4704	4.0418	1.34181	0.0277917	0.455811		[UP]	LOC110078259	14.0338	3.81084	1.09958	0.0387943	0.756385		[UP]	LOC110081856	9.31207	3.2191	1.77028	0.0248538	0.525751
[UP]	CKAP2	1.85336	0.890143	5.56019	0.0465202	0.680304		[UP]	VRTN	16.4704	4.0418	1.34181	0.0277917	0.455811		[UP]	LCT	14.0338	3.81084	1.09958	0.0387943	0.756385		[UP]	RPL28	1.63065	0.705451	10.264	0.0249275	0.526057
[UP]	LOC110070153	3.66241	1.87279	2.93471	0.0470827	0.680304		[UP]	LYL1	16.4704	4.0418	1.34181	0.0277917	0.455811		[UP]	MEIKIN	14.0338	3.81084	1.09958	0.0387943	0.756385		[UP]	MPG	4.26665	2.0931	2.59526	0.0254344	0.531543
[UP]	SKA1	3.75519	1.90889	2.86616	0.0471888	0.680304		[UP]	LOC110073968	11.8485	3.56663	1.90945	0.0282212	0.456936		[UP]	LOC110075738	14.0338	3.81084	1.09958	0.0387943	0.756385		[UP]	ALAD	2.45722	1.29703	3.82669	0.0254487	0.531543
[UP]	LOC110076245	1.8853	0.914797	5.93599	0.0472246	0.680304		[UP]	SLC25A44	2.41636	1.27283	4.036	0.0282893	0.456936		[UP]	LOC110085193	14.0338	3.81084	1.09958	0.0387943	0.756385		[UP]	LOC110087003	2.62624	1.393	3.58828	0.0256767	0.531543
[UP]	CCNG1	4.32221	2.11177	2.58354	0.0473285	0.680304		[UP]	EDF1	1.78198	0.83348	5.95638	0.0283388	0.457201		[UP]	LOC110085166	14.0338	3.81084	1.09958	0.0387943	0.756385		[UP]	CUNH14orf159	2.2417	1.16459	4.26518	0.0256982	0.531543
[UP]	ING4	2.24046	1.16379	4.11863	0.0473512	0.680304		[UP]	LOC110087093	4.1149	2.04086	2.87526	0.0285526	0.459326		[UP]	LOC110087740	14.0338	3.81084	1.09958	0.0387943	0.756385		[UP]	INPP5E	1.92255	0.943023	4.91747	0.0257266	0.531543
[UP]	HACD3	1.87602	0.907674	5.74966	0.0474443	0.680304		[UP]	CCDC177	10.1887	3.3489	1.90829	0.0286659	0.459326		[UP]	CUNH11orf94	14.0338	3.81084	1.09958	0.0387943	0.756385		[UP]	CBX4	2.85981	1.51592	3.63478	0.0258466	0.533166
[UP]	PTPRJ	2.50102	1.32252	3.75064	0.047462	0.680304		[UP]	SLC19A1	2.19987	1.13742	4.34459	0.0286925	0.459326		[UP]	LOC110091566	13.3533	3.73913	1.0388	0.0389102	0.756385		[UP]	GRID1	9.49653	3.2474	1.87445	0.0259129	0.533166
[UP]	NOP10	2.28438	1.1918	4.02335	0.0478493	0.680304		[UP]	XDH	3.98484	1.99452	2.8097	0.0287894	0.459326		[UP]	LOC110072692	13.3533	3.73913	1.0388	0.0389102	0.756385		[UP]	LOC110082213	7.18394	2.84478	2.03414	0.0259993	0.533166
[UP]	LOC110071714	4.87311	2.28484	2.44907	0.0479065	0.680304		[UP]	KLHL1	16.1119	4.01006	1.33935	0.0288001	0.459326		[UP]	FARS2	2.12541	1.08774	4.24864	0.0389734	0.756385		[UP]	LOC110084291	8.84857	3.14544	1.81629	0.0260046	0.533166
[UP]	SLC38A1	2.0207	1.01485	4.68716	0.0480035	0.680304		[UP]	LOC110071444	16.1119	4.01006	1.33935	0.0288001	0.459326		[UP]	LOC110089114	8.73334	3.12653	1.46545	0.0390183	0.756385		[UP]	LOC110086998	9.03965	3.17627	1.89685	0.0260142	0.533166
[UP]	SLC7A9	13.5031	3.75522	1.31581	0.048213	0.680304		[UP]	SEZ6L2	16.1119	4.01006	1.33935	0.0288001	0.459326		[UP]	MPI	2.22737	1.15534	4.0888	0.0391534	0.756385		[UP]	PKIG	4.8968	2.29184	2.56541	0.0260654	0.533166
[UP]	ASGR1	13.5031	3.75522	1.31581	0.048213	0.680304		[UP]	PIEZO1	1.76444	0.819209	5.60871	0.0288353	0.459326		[UP]	LOC110071308	5.35796	2.42168	1.99884	0.0393951	0.756385		[UP]	RXRA	2.61361	1.38605	4.2015	0.0261887	0.533292
[UP]	LOC110071390	1.89993	0.925949	5.13031	0.0483283	0.680304		[UP]	STK25	1.90039	0.926298	5.06356	0.028853	0.459326		[UP]	PITX2	1.54537	0.627956	6.29588	0.0395009	0.756385		[UP]	TMEM234	4.19216	2.0677	2.58689	0.0262571	0.533292
[UP]	ZNF276	2.69658	1.43113	3.5204	0.0483298	0.680304		[UP]	SMIM22	2.8793	1.52572	3.54675	0.0289912	0.459747		[UP]	CUNH12orf4	1.79377	0.842999	4.95471	0.0396203	0.756385		[UP]	STS	2.15427	1.1072	4.7919	0.0263273	0.533292
[UP]	UBE2Q1	1.8722	0.904735	5.16461	0.0484508	0.680304		[UP]	LOC110070750	3.24287	1.69727	3.22746	0.0290247	0.459747		[UP]	ARL3	1.94111	0.956883	4.50267	0.0398123	0.756385		[UP]	DOK1	3.11804	1.64064	3.16879	0.0267568	0.53334
[UP]	MAPK8	1.84391	0.882771	5.49411	0.0485888	0.680304		[UP]	LOC110069950	14.3668	3.84467	1.37141	0.0290426	0.459747		[UP]	LOC110078236	13.8495	3.79176	0.990893	0.0398253	0.756385		[UP]	MROH7	10.235	3.35545	1.79295	0.0271046	0.53629
[UP]	LOC110070752	13.8676	3.79364	1.32274	0.0486398	0.680304		[UP]	LOC110081904	14.4964	3.85762	1.42152	0.0291374	0.459747		[UP]	LOC110076657	13.8495	3.79176	0.990893	0.0398253	0.756385		[UP]	CALHM2	1.83223	0.873604	5.14079	0.0272484	0.537506
[UP]	RGS22	13.8676	3.79364	1.32274	0.0486398	0.680304		[UP]	SDK2	1.99832	0.998787	5.11507	0.02931	0.459747		[UP]	LOC110090046	1.57411	0.654539	10.1344	0.0398274	0.756385		[UP]	RNF167	2.28651	1.19314	4.12646	0.0273009	0.537506
[UP]	LOC110071600	13.8676	3.79364	1.32274	0.0486398	0.680304		[UP]	PRDX5	1.57534	0.655661	6.56495	0.0293228	0.459747		[UP]	LOC110078435	4.48309	2.16449	2.23833	0.0398632	0.756385		[UP]	CLEC11A	1.60824	0.68548	6.42287	0.0273187	0.537506
[UP]	LOC110075082	13.8676	3.79364	1.32274	0.0486398	0.680304		[UP]	S100A6	1.5199	0.603979	7.02205	0.0293444	0.459747		[UP]	CUNH11orf49	5.40304	2.43377	1.99708	0.0400346	0.756385		[UP]	CDC20	2.39766	1.26163	3.99641	0.0273356	0.537506
[UP]	LOC110087650	1.8738	0.905966	5.19174	0.0487028	0.680304		[UP]	LOC110091340	14.3616	3.84414	1.42035	0.0294706	0.460724		[UP]	RPS27	1.55206	0.634188	9.74824	0.040588	0.756385		[UP]	KANSL3	1.77836	0.830543	5.36917	0.0273477	0.537506
[UP]	SART3	1.86938	0.902562	5.1969	0.0487395	0.680304		[UP]	KIF1C	1.7575	0.813521	5.69065	0.0295276	0.460724		[UP]	LOC110090315	14.3792	3.84591	1.0577	0.0406144	0.756385		[UP]	LOC110070528	4.99188	2.31958	3.46462	0.0274873	0.538131
[UP]	ATP5G1	1.88118	0.91164	5.98445	0.0487421	0.680304		[UP]	BCAM	1.49885	0.58386	8.10931	0.0295774	0.460724		[UP]	WDR97	14.3792	3.84591	1.0577	0.0406144	0.756385		[UP]	TOMM6	1.63884	0.712678	6.1372	0.0275976	0.538131
[UP]	THNSL2	2.36161	1.23977	3.92609	0.0487933	0.680304		[UP]	HSD17B10	1.722	0.784081	5.88723	0.0296855	0.460724		[UP]	LOC110071649	14.3792	3.84591	1.0577	0.0406144	0.756385		[UP]	LOC110076299	14.1536	3.82309	1.29141	0.0276856	0.538131
[UP]	SMIM22	2.3896	1.25677	3.84782	0.0488151	0.680304		[UP]	LOC110090183	5.07973	2.34475	2.44356	0.0297016	0.460724		[UP]	LOC110073039	14.3792	3.84591	1.0577	0.0406144	0.756385		[UP]	PKP1	1.54797	0.630381	9.10041	0.0277861	0.538131
[UP]	MRPL38	1.86387	0.8983	5.38826	0.0488559	0.680304		[UP]	GPR153	2.67563	1.41988	3.70335	0.030928	0.467248		[UP]	LOC110075067	14.3792	3.84591	1.0577	0.0406144	0.756385		[UP]	CCNB2	7.18183	2.84435	2.04628	0.0278802	0.538131
[UP]	DALRD3	2.31232	1.20934	3.95672	0.0489653	0.680304		[UP]	NDUFB3	2.18769	1.12941	4.48081	0.0310149	0.467248		[UP]	LOC110088341	14.3792	3.84591	1.0577	0.0406144	0.756385		[UP]	B3GNT3	14.0895	3.81655	1.29084	0.0278938	0.538131
[UP]	TAMM41	1.87402	0.906135	5.26092	0.0496827	0.68578		[UP]	LOC110089608	2.10427	1.07332	4.60886	0.0310635	0.467248		[UP]	NEK4	1.66939	0.739324	5.48449	0.0406747	0.756711		[UP]	LAMB3	1.614	0.690636	6.76908	0.0279194	0.538131
[UP]	LOC110070223	3.82111	1.93399	2.86801	0.0497829	0.68578		[UP]	LMO4	1.58317	0.662813	6.64911	0.0311199	0.467248		[UP]	MCRS1	1.90299	0.928267	4.5882	0.0410426	0.758774		[UP]	CALM2	1.61758	0.693837	6.36997	0.0279702	0.538131
[UP]	FAM169A	3.39668	1.76413	3.03604	0.0498249	0.68578		[UP]	TTBK1	9.31095	3.21893	2.10919	0.0312918	0.467248		[UP]	LOC110069829	2.95444	1.56289	3.16203	0.0412498	0.759192		[UP]	RAB38	3.28861	1.71748	3.30986	0.0280778	0.539213
[DOWN]	LOC110088860	-6.39905	-2.67786	1.76616	0.0499692	0.68578		[UP]	MCRIP1	1.7836	0.834788	5.4825	0.0312996	0.467248		[UP]	LGALS1	1.55122	0.633401	8.8769	0.0413702	0.759192		[UP]	LOC110078128	14.0258	3.81001	1.29027	0.028103	0.539213
[DOWN]	SLC39A4	-2.24337	-1.16567	4.69868	0.0498389	0.68578		[UP]	LOC110078579	2.09012	1.06359	4.58474	0.0313997	0.467248		[UP]	NDUFAF7	2.08363	1.0591	4.10848	0.0414135	0.759192		[UP]	LOC110081313	2.90126	1.53668	3.40486	0.0282381	0.540053
[DOWN]	NXNL1	-1124.06	-10.1345	4.36458	0.0496213	0.68578		[UP]	HSPA2	1.88309	0.913104	8.99583	0.0315446	0.467248		[UP]	LOC110075503	13.4423	3.74871	0.988418	0.0414629	0.759192		[UP]	LOC110073482	3.843	1.94223	2.808	0.0283116	0.540119
[DOWN]	KCNS3	-5.99249	-2.58315	2.04161	0.0493737	0.684219		[UP]	PTGR2	2.02108	1.01512	4.92944	0.0316055	0.467248		[UP]	TRIM56	12.5621	3.65101	1.02927	0.0418294	0.761157		[UP]	KLHDC8A	13.9624	3.80347	1.2897	0.0283132	0.540119
[DOWN]	THEMIS2	-7.39591	-2.88673	1.72946	0.0493194	0.684035		[UP]	TTC7A	1.88576	0.915147	5.12288	0.0316269	0.467248		[UP]	KCNG3	3.22663	1.69003	2.89727	0.0418483	0.761157		[UP]	APOE	1.59462	0.673209	8.58188	0.0283328	0.540119
[DOWN]	PRKAG3	-2.2476	-1.16838	4.00231	0.0492398	0.683499		[UP]	RNF150	2.35571	1.23616	4.30204	0.0316441	0.467248		[UP]	LOC110070152	1.53671	0.619847	6.89578	0.0419719	0.761157		[UP]	B3GALT5	2.51572	1.33097	3.6779	0.0284213	0.541225
[DOWN]	CUNHXorf65	-10.3418	-3.37041	1.13068	0.0489688	0.680304		[UP]	TWNK	2.39373	1.25926	4.05279	0.0317299	0.467248		[UP]	LOC110070766	6.46547	2.69276	1.91332	0.0423809	0.761157		[UP]	TRMT6	2.31129	1.2087	3.96334	0.0284578	0.541338
[DOWN]	LOC110091185	-10.3418	-3.37041	1.13068	0.0489688	0.680304		[UP]	NRARP	14.2204	3.82989	1.37022	0.0317468	0.467248		[UP]	LOC110075185	7.61758	2.92933	1.60945	0.0425307	0.761157		[UP]	UBB	1.54748	0.629921	8.56026	0.028562	0.542739
[DOWN]	LOC110081716	-10.3418	-3.37041	1.13068	0.0489688	0.680304		[UP]	RPS11	1.49598	0.581093	10.2998	0.0317557	0.467248		[UP]	TAGLN	1.8098	0.855826	4.94044	0.042658	0.761157		[UP]	PEX19	1.91994	0.941064	4.96636	0.0286947	0.544677
[DOWN]	LOC110070965	-10.3418	-3.37041	1.13068	0.0489688	0.680304		[UP]	LOC110079303	14.2696	3.83487	1.46732	0.0317965	0.467248		[UP]	CTDNEP1	2.02768	1.01983	4.49647	0.0427974	0.761157		[UP]	SH3RF2	1.94934	0.962984	4.79724	0.0288141	0.544954
[DOWN]	LOC110069971	-10.3418	-3.37041	1.13068	0.0489688	0.680304		[UP]	LOC110071386	14.2696	3.83487	1.46732	0.0317965	0.467248		[UP]	RPL24	1.54877	0.631124	9.7615	0.0428218	0.761157		[UP]	DCX	2.0819	1.0579	4.43259	0.0291405	0.544954
[DOWN]	LOC110082703	-10.3418	-3.37041	1.13068	0.0489688	0.680304		[UP]	GPRIN2	14.2696	3.83487	1.46732	0.0317965	0.467248		[UP]	AVEN	2.13184	1.0921	3.94141	0.0430091	0.761157		[UP]	EEF2	1.57462	0.655	10.9197	0.0296558	0.550001
[DOWN]	MEIS3	-10.3418	-3.37041	1.13068	0.0489688	0.680304		[UP]	AOC1	14.2696	3.83487	1.46732	0.0317965	0.467248		[UP]	GORASP1	1.86703	0.900747	4.5886	0.0431104	0.761157		[UP]	TULP2	5.32659	2.41321	2.40176	0.0297927	0.550001
[DOWN]	LOC110089244	-10.3418	-3.37041	1.13068	0.0489688	0.680304		[UP]	LRFN2	14.2696	3.83487	1.46732	0.0317965	0.467248		[UP]	WFDC1	1.6513	0.723605	5.59466	0.0432115	0.761157		[UP]	LOC110074003	1.55637	0.638186	7.07572	0.0298996	0.550601
[DOWN]	LOC110077311	-10.3418	-3.37041	1.13068	0.0489688	0.680304		[UP]	MAPKAPK5	1.60877	0.685962	6.37733	0.0318598	0.467769		[UP]	LOC110091711	4.0642	2.02297	5.13878	0.0433149	0.761157		[UP]	LOC110070575	5.19249	2.37643	2.8302	0.0299527	0.550601
[DOWN]	SCNN1A	-10.3418	-3.37041	1.13068	0.0489688	0.680304		[UP]	LSM10	2.63174	1.39602	3.77029	0.0320051	0.46862		[UP]	HS3ST6	5.29551	2.40477	1.99336	0.0433376	0.761157		[UP]	IGBP1	1.8833	0.913263	4.8781	0.0301369	0.550843
[DOWN]	LOC110078541	-10.3418	-3.37041	1.13068	0.0489688	0.680304		[UP]	LOC110082873	1.87311	0.905437	5.14697	0.0320852	0.469029		[UP]	HLTF	1.60368	0.681384	5.69106	0.0434694	0.761157		[UP]	LOC110074448	5.88638	2.55738	2.22434	0.0304191	0.553552
[DOWN]	GABRP	-10.3418	-3.37041	1.13068	0.0489688	0.680304		[UP]	PLEKHJ1	1.8252	0.868057	5.27453	0.0321802	0.469638		[UP]	ZNF639	1.87204	0.904611	4.66914	0.0438601	0.761157		[UP]	SETD6	2.87097	1.52154	3.28953	0.0304397	0.553552
[DOWN]	LRRC71	-10.3418	-3.37041	1.13068	0.0489688	0.680304		[UP]	CUNH14orf119	3.076	1.62106	3.44961	0.0322709	0.469638		[UP]	LOC110080940	8.9339	3.15929	1.81404	0.0439237	0.761157		[UP]	CPXM2	1.53782	0.620889	7.51737	0.0304823	0.553552
[DOWN]	LOC110079656	-10.3418	-3.37041	1.13068	0.0489688	0.680304		[UP]	NIN	1.57976	0.659708	6.56909	0.0322795	0.469638		[UP]	RPL13A	1.53634	0.619502	10.1193	0.0440988	0.761157		[UP]	LOC110085279	2.42048	1.27529	3.81028	0.0306449	0.553552
[DOWN]	LOC110071598	-10.3418	-3.37041	1.13068	0.0489688	0.680304		[UP]	TRIM29	1.48955	0.574875	8.16619	0.0322944	0.469638		[UP]	LOC110090711	12.9397	3.69373	0.981106	0.0441141	0.761157		[UP]	SF3A3	1.5957	0.674192	6.14347	0.0308293	0.553552
[DOWN]	LOC110083502	-10.3418	-3.37041	1.13068	0.0489688	0.680304		[UP]	CDH2	1.47749	0.563145	9.28769	0.0324971	0.470912		[UP]	CNR1	2.06765	1.04799	4.17158	0.0441378	0.761157		[UP]	TSPOAP1	13.3577	3.7396	1.33924	0.0310648	0.553552
[DOWN]	LOC110084748	-10.3418	-3.37041	1.13068	0.0489688	0.680304		[UP]	PLP2	1.55135	0.633523	8.55316	0.032616	0.471054		[UP]	LOC110089767	2.39558	1.26038	3.5209	0.0441616	0.761157		[UP]	LOC110091149	13.3577	3.7396	1.33924	0.0310648	0.553552
[DOWN]	SAMD14	-10.3418	-3.37041	1.13068	0.0489688	0.680304		[UP]	GKAP1	1.73022	0.790951	5.69242	0.0328827	0.472876		[UP]	LOC110071666	2.11098	1.07791	3.99059	0.0442638	0.761157		[UP]	LOC110072875	13.3577	3.7396	1.33924	0.0310648	0.553552
[DOWN]	LOC110071376	-10.3418	-3.37041	1.13068	0.0489688	0.680304		[UP]	LOC110086718	10.3778	3.37542	1.85682	0.0330428	0.473724		[UP]	DHRS13	1.96206	0.972371	4.21013	0.0443745	0.761157		[UP]	LOC110071191	13.3577	3.7396	1.33924	0.0310648	0.553552
[DOWN]	NR0B1	-10.3418	-3.37041	1.13068	0.0489688	0.680304		[UP]	DSCAML1	2.38002	1.25097	4.03478	0.0330825	0.473724		[UP]	LOC110089086	1.51641	0.600659	6.46334	0.0446316	0.761157		[UP]	IQCH	13.3577	3.7396	1.33924	0.0310648	0.553552
[DOWN]	LOC110072678	-10.3418	-3.37041	1.13068	0.0489688	0.680304		[UP]	LOC110090296	1.50426	0.589056	13.6643	0.0331254	0.473933		[UP]	LOC110085247	2.50179	1.32296	3.45844	0.0449035	0.761157		[UP]	LOC110088229	13.3577	3.7396	1.33924	0.0310648	0.553552
[DOWN]	CELF4	-10.3418	-3.37041	1.13068	0.0489688	0.680304		[UP]	GDPGP1	6.86225	2.77868	2.08607	0.0332342	0.474444		[UP]	EFCAB1	2.67505	1.41957	3.08751	0.0449765	0.761157		[UP]	LOC110074201	13.3577	3.7396	1.33924	0.0310648	0.553552
[DOWN]	LOC110082097	-10.3418	-3.37041	1.13068	0.0489688	0.680304		[UP]	LOC110071415	2.51809	1.33233	3.87476	0.0332647	0.474444		[UP]	LOC110077267	5.92066	2.56576	1.76099	0.0450564	0.761157		[UP]	LOC110086117	13.3577	3.7396	1.33924	0.0310648	0.553552
[DOWN]	LOC110071930	-10.3418	-3.37041	1.13068	0.0489688	0.680304		[UP]	LOC110085598	2.27153	1.18367	4.30748	0.0333548	0.474444		[UP]	GART	1.82295	0.866271	4.73313	0.0451033	0.761157		[UP]	RP1L1	13.0847	3.70981	1.27934	0.0317045	0.558014
[DOWN]	CABYR	-10.3418	-3.37041	1.13068	0.0489688	0.680304		[UP]	POLR3GL	1.84053	0.88012	5.22523	0.0333952	0.474444		[UP]	MRPL48	2.84782	1.50986	3.03286	0.0453114	0.761157		[UP]	LOC110089717	13.0847	3.70981	1.27934	0.0317045	0.558014
[DOWN]	CLDN10	-10.3418	-3.37041	1.13068	0.0489688	0.680304		[UP]	HDAC10	2.90739	1.53972	3.51372	0.0334577	0.474444		[UP]	S100A6	1.51525	0.599559	6.89985	0.0454077	0.761157		[UP]	LOC110072990	2.01078	1.00775	4.65734	0.0318953	0.558014
[DOWN]	EFHC2	-10.3418	-3.37041	1.13068	0.0489688	0.680304		[UP]	ABCF2	2.13225	1.09238	4.52975	0.0336026	0.474444		[UP]	LOC110082262	9.61487	3.26527	1.83754	0.0456497	0.761157		[UP]	NKIRAS1	13.0252	3.70323	1.27878	0.0319336	0.558014
[DOWN]	LOC110075767	-10.3418	-3.37041	1.13068	0.0489688	0.680304		[UP]	SLC7A8	1.52902	0.612605	6.87823	0.0336234	0.474444		[UP]	LPCAT4	2.22033	1.15078	3.92363	0.0457206	0.761157		[UP]	LOC110071591	12.9659	3.69666	1.27821	0.0321636	0.560196
[DOWN]	LOC110088900	-10.3418	-3.37041	1.13068	0.0489688	0.680304		[UP]	LOC110074822	1.48742	0.572814	7.33409	0.0336682	0.474444		[UP]	ZMYND15	12.5631	3.65112	0.978649	0.0458402	0.761157		[UP]	UBC	1.62391	0.699468	6.02811	0.0323124	0.561774
[DOWN]	TACR2	-10.3418	-3.37041	1.13068	0.0489688	0.680304		[UP]	CBX8	3.33148	1.73616	3.16852	0.0337119	0.474649		[UP]	LOC110080606	12.5631	3.65112	0.978649	0.0458402	0.761157		[UP]	LIG3	1.85086	0.888192	5.03739	0.0323175	0.561774
[DOWN]	LOC110074385	-10.3418	-3.37041	1.13068	0.0489688	0.680304		[UP]	SLC7A13	8.82546	3.14167	1.92974	0.0338592	0.475718		[UP]	PIH1D3	12.5631	3.65112	0.978649	0.0458402	0.761157		[UP]	ADAMTS8	2.38441	1.25363	4.04254	0.032359	0.561774
[DOWN]	LOC110085682	-10.3418	-3.37041	1.13068	0.0489688	0.680304		[UP]	LOC110075667	2.19713	1.13562	4.56865	0.0339815	0.476847		[UP]	LOC110086242	2.21617	1.14807	4.0061	0.0460144	0.761157		[UP]	STUB1	1.63212	0.70675	6.03138	0.0323808	0.561774
[DOWN]	LOC110072226	-10.3418	-3.37041	1.13068	0.0489688	0.680304		[UP]	SARS2	2.67224	1.41805	3.67232	0.0341462	0.477051		[UP]	EIF4A3	1.49373	0.578918	7.32042	0.0460691	0.761157		[UP]	LOC110075230	2.57218	1.36299	3.77589	0.03258	0.561968
[DOWN]	TMC2	-10.3418	-3.37041	1.13068	0.0489688	0.680304		[UP]	PARP10	4.27289	2.09521	2.76551	0.0342405	0.477051		[UP]	LOC110091706	3.66044	1.87202	3.20975	0.0462667	0.761157		[UP]	LOC110074395	2.94866	1.56006	3.28639	0.0327267	0.561968
[DOWN]	HOXD3	-10.3418	-3.37041	1.13068	0.0489688	0.680304		[UP]	SDCCAG3	4.93453	2.30291	2.44528	0.0343437	0.477051		[UP]	LOC110089136	4.22011	2.07728	7.57686	0.046424	0.761157		[UP]	ACO1	1.55231	0.634421	8.14169	0.0327421	0.561968
[DOWN]	LOC110090701	-10.3418	-3.37041	1.13068	0.0489688	0.680304		[UP]	ZFYVE27	2.0354	1.02531	4.5753	0.0344566	0.477051		[UP]	AVPI1	3.33525	1.73779	2.65661	0.046527	0.761157		[UP]	EXD2	2.85283	1.51239	3.39292	0.0328022	0.561968
[DOWN]	TRIM56	-10.3418	-3.37041	1.13068	0.0489688	0.680304		[UP]	DHCR24	1.68346	0.751431	5.80873	0.0345108	0.477051		[UP]	LOC110088832	1.59248	0.671276	5.83934	0.0465369	0.761157		[UP]	DDR1	1.58207	0.661815	7.02983	0.0328052	0.561968
[DOWN]	LOC110077616	-10.3418	-3.37041	1.13068	0.0489688	0.680304		[UP]	PGAM2	14.602	3.86809	1.32016	0.0345161	0.477051		[UP]	LOC110076939	12.4477	3.63781	0.973809	0.0469166	0.761157		[UP]	IDH2	1.54286	0.625604	6.66607	0.0333685	0.569002
[DOWN]	LOC110076218	-10.3418	-3.37041	1.13068	0.0489688	0.680304		[UP]	SMO	1.58011	0.660025	6.19949	0.0345328	0.477051		[UP]	ZC2HC1C	12.4477	3.63781	0.973809	0.0469166	0.761157		[UP]	PDPR	2.11041	1.07752	4.61565	0.0334049	0.569002
[DOWN]	LOC110077510	-10.3418	-3.37041	1.13068	0.0489688	0.680304		[UP]	FLII	1.69835	0.764134	5.71939	0.0346797	0.477051		[UP]	NELFE	1.73159	0.792097	4.9713	0.0469342	0.761157		[UP]	LOC110073857	2.1887	1.13007	4.09887	0.0334066	0.569002
[DOWN]	LOC110075469	-10.3418	-3.37041	1.13068	0.0489688	0.680304		[UP]	CUNH17orf75	2.05602	1.03985	4.51683	0.0349607	0.477051		[UP]	LINS1	2.12011	1.08414	3.89083	0.0469347	0.761157		[UP]	PIH1D1	2.46995	1.30448	3.81813	0.0337958	0.571791
[DOWN]	SRMS	-10.3418	-3.37041	1.13068	0.0489688	0.680304		[UP]	LOC110073993	14.4374	3.85174	1.31894	0.0351122	0.477051		[UP]	LOC110087838	3.09443	1.62967	2.78975	0.0469519	0.761157		[UP]	SWI5	2.42602	1.27859	3.74738	0.0339424	0.572141
[DOWN]	LOC110075388	-10.3418	-3.37041	1.13068	0.0489688	0.680304		[UP]	LOC110087070	1.46617	0.55205	7.92579	0.0351301	0.477051		[UP]	SUMO1	1.49992	0.584882	6.6498	0.0469716	0.761157		[UP]	RPL23	1.55569	0.637558	9.31811	0.0340123	0.57266
[DOWN]	LOC110075337	-10.3418	-3.37041	1.13068	0.0489688	0.680304		[UP]	HMG20A	1.63375	0.708184	6.01405	0.0351809	0.477051		[UP]	PEPD	1.52746	0.611134	6.13582	0.0470944	0.761157		[UP]	COL25A1	8.25777	3.04575	1.69757	0.0342078	0.57266
[DOWN]	LOC110087195	-10.3418	-3.37041	1.13068	0.0489688	0.680304		[UP]	REXO4	1.92968	0.948364	5.34794	0.0352043	0.477051		[UP]	LOC110078575	7.3686	2.88139	1.42474	0.0471207	0.761157		[UP]	ANXA2	1.51729	0.601496	10.2421	0.0342517	0.57266
[DOWN]	LOC110075244	-10.3418	-3.37041	1.13068	0.0489688	0.680304		[UP]	KCTD10	1.53974	0.622682	6.54976	0.0352173	0.477051		[UP]	LOC110082869	2.94978	1.56061	2.99355	0.0471481	0.761157		[UP]	TMEM258	1.63866	0.712517	5.99705	0.0345905	0.57266
[DOWN]	TMEM145	-1620.61	-10.6623	5.39418	0.0489211	0.680304		[UP]	LOC110075617	1.62203	0.6978	6.38935	0.0355279	0.477051		[UP]	SF3B2	1.60819	0.685441	5.64358	0.0472358	0.761157		[UP]	ESRP2	1.57238	0.652951	6.2933	0.0347399	0.57266
[DOWN]	DLK1	-4.06128	-2.02193	2.60539	0.0485535	0.680304		[UP]	FAM117B	1.48508	0.570542	7.27453	0.0355576	0.477051		[UP]	RPS19	1.52811	0.611745	9.18718	0.0474193	0.761157		[UP]	LOC110081056	2.43334	1.28294	3.68414	0.0347626	0.57266
[DOWN]	TMEM151B	-1.99573	-0.996915	4.56992	0.048538	0.680304		[UP]	ATP5B	1.43732	0.523383	8.73209	0.0356249	0.477051		[UP]	LRRC47	1.66221	0.733099	5.53528	0.04764	0.761157		[UP]	HIKESHI	1.77136	0.824856	5.48179	0.0347893	0.57266
[DOWN]	LOC110082456	-2257.95	-11.1408	6.20988	0.0483445	0.680304		[UP]	LOC110075381	14.2748	3.8354	1.31772	0.0357146	0.477051		[UP]	TLR4	4.6664	2.22231	2.26005	0.0477496	0.761157		[UP]	LOC110083973	2.94345	1.55751	6.06944	0.0351327	0.574706
[DOWN]	NTNG1	-1.90751	-0.93169	4.97019	0.0479439	0.680304		[UP]	UHRF1	1.89872	0.925025	5.28488	0.0357329	0.477051		[UP]	RALYL	2.3284	1.21934	3.86739	0.0478345	0.761157		[UP]	POGLUT1	2.33425	1.22296	4.0824	0.0351513	0.574706
[DOWN]	LOC110083784	-11.6327	-3.54011	1.73545	0.04789	0.680304		[UP]	CORO1B	1.4752	0.560913	7.37773	0.0357633	0.477051		[UP]	POLR2C	1.65905	0.730358	5.28965	0.0479057	0.761157		[UP]	CHURC1	2.16617	1.11515	4.11386	0.0351794	0.574706
[DOWN]	PTPRN2	-2.75716	-1.46318	3.42451	0.0475914	0.680304		[UP]	RPL10	1.49003	0.575343	10.3848	0.0360456	0.477051		[UP]	GTF2A2	2.01241	1.00892	4.14741	0.0480898	0.761157		[UP]	SUPT6H	1.58103	0.660867	6.5219	0.0352436	0.574911
[DOWN]	TNFAIP8	-1.84982	-0.887383	5.25216	0.0475716	0.680304		[UP]	ATP5G1	1.61745	0.693724	5.97335	0.0361835	0.477051		[UP]	MRPL34	2.09152	1.06455	4.01662	0.0482718	0.761157		[UP]	LOC110089607	3.21886	1.68655	3.15172	0.0355213	0.575222
[DOWN]	OTUD7A	-6.48919	-2.69804	1.94106	0.0473542	0.680304		[UP]	ATP5L	1.49522	0.580361	7.05074	0.0362807	0.477051		[UP]	HAUS4	2.61972	1.38941	3.35166	0.0483915	0.761157		[UP]	ZBTB22	3.01886	1.594	3.14449	0.0360475	0.575222
[DOWN]	TGFB3	-2.10912	-1.07664	4.21923	0.0473387	0.680304		[UP]	LOC110075788	3.79944	1.92579	2.88445	0.0362875	0.477051		[UP]	CDCA3	2.56219	1.35738	3.37573	0.0486709	0.761157		[UP]	LOC110071259	12.0837	3.59499	1.26734	0.0361475	0.575222
[DOWN]	XKR8	-2.18174	-1.12548	4.56184	0.0468915	0.680304		[UP]	PPME1	1.56522	0.646369	6.43625	0.0363116	0.477051		[UP]	SMIM4	1.93617	0.953204	4.495	0.0488104	0.761157		[UP]	HCN2	12.0837	3.59499	1.26734	0.0361475	0.575222
[DOWN]	COQ5	-2.22586	-1.15436	4.04537	0.0468909	0.680304		[UP]	HNF1B	14.1143	3.81908	1.3165	0.036323	0.477051		[UP]	MAPRE3	3.46137	1.79134	2.4905	0.0490284	0.761157		[UP]	REC8	12.0837	3.59499	1.26734	0.0361475	0.575222
[DOWN]	EXO1	-2.60314	-1.38025	3.49005	0.0466015	0.680304		[UP]	ADM2	5.23079	2.38703	2.57684	0.0364856	0.477268		[UP]	SNTB2	2.352	1.23389	3.5444	0.0491265	0.761157		[UP]	LOC110086735	12.0837	3.59499	1.26734	0.0361475	0.575222
[DOWN]	LOC110081510	-2.27127	-1.1835	3.86664	0.0465209	0.680304		[UP]	GLIS3	4.32423	2.11244	2.7831	0.0365941	0.477268		[UP]	WIF1	1.76809	0.822194	4.97187	0.049145	0.761157		[UP]	LOC110089612	12.0837	3.59499	1.26734	0.0361475	0.575222
[DOWN]	TSPAN1	-2.95331	-1.56233	3.19879	0.0462886	0.680304		[UP]	KHDRBS3	1.81573	0.860552	5.49388	0.0366059	0.477268		[UP]	LOC110081420	1.57093	0.65162	7.6682	0.0491547	0.761157		[UP]	ARCN1	1.55692	0.638696	6.39168	0.0361737	0.575222
[DOWN]	LOC110085384	-4.95889	-2.31002	2.37348	0.0462491	0.680304		[UP]	LOC110087417	4.03001	2.01078	2.73993	0.0366612	0.477377		[UP]	SMIM22	3.15862	1.65929	2.87114	0.0491758	0.761157		[UP]	GABPB2	2.91473	1.54336	3.19531	0.0362512	0.575222
[DOWN]	FKBP6	-10.8639	-3.44147	1.14733	0.0455919	0.680304		[UP]	CRB3	8.14954	3.02672	1.90827	0.0368394	0.477987		[UP]	CUNH14orf159	2.09194	1.06484	4.01326	0.0492127	0.761157		[UP]	B4GAT1	2.47193	1.30564	3.67723	0.0363249	0.575222
[DOWN]	LOC110081624	-10.8639	-3.44147	1.14733	0.0455919	0.680304		[UP]	SLC12A6	1.57263	0.653177	6.27922	0.0368631	0.477987		[UP]	FOXI3	2.14211	1.09903	3.83948	0.0495307	0.761157		[UP]	HMGN1	1.51418	0.598538	7.56001	0.036373	0.575222
[DOWN]	LOC110075993	-10.8639	-3.44147	1.14733	0.0455919	0.680304		[UP]	C1QTNF2	5.89204	2.55877	2.27717	0.036949	0.47824		[UP]	OLFML3	1.51803	0.602205	7.16474	0.0496359	0.761157		[UP]	DOHH	2.06135	1.04359	4.33509	0.036376	0.575222
[DOWN]	LOC110074308	-10.8639	-3.44147	1.14733	0.0455919	0.680304		[UP]	VPS25	2.04823	1.03438	4.52899	0.0370014	0.47824		[UP]	EIF3G	1.50209	0.586969	6.58865	0.0497872	0.761157		[UP]	TMPRSS9	12.0288	3.58842	1.26678	0.036397	0.575222
[DOWN]	LOC110084419	-10.8639	-3.44147	1.14733	0.0455919	0.680304		[UP]	LOC110084817	1.914	0.936591	4.86858	0.0370109	0.47824		[UP]	SRP19	1.69936	0.764994	5.03028	0.0498412	0.761157		[UP]	LOC110082030	12.0288	3.58842	1.26678	0.036397	0.575222
[DOWN]	LOC110071009	-10.8639	-3.44147	1.14733	0.0455919	0.680304		[UP]	FEM1A	1.99618	0.997239	4.66799	0.0370799	0.478451		[DOWN]	GARNL3	-1.76249	-0.817616	5.18121	0.0496526	0.761157		[UP]	LOC110083728	12.0288	3.58842	1.26678	0.036397	0.575222
[DOWN]	IMPG1	-10.8639	-3.44147	1.14733	0.0455919	0.680304		[UP]	APCDD1L	1.45911	0.545086	8.30153	0.0371796	0.478862		[DOWN]	ARSB	-1.63545	-0.709692	5.5875	0.0495318	0.761157		[UP]	DCDC2	12.0288	3.58842	1.26678	0.036397	0.575222
[DOWN]	MYO15B	-10.8639	-3.44147	1.14733	0.0455919	0.680304		[UP]	KIAA2013	2.8264	1.49897	3.51259	0.0374653	0.479931		[DOWN]	PFKFB2	-2.59601	-1.3763	3.94847	0.0494892	0.761157		[UP]	PKD1L2	8.55568	3.09688	1.74763	0.03668	0.575634
[DOWN]	RSPO3	-10.8639	-3.44147	1.14733	0.0455919	0.680304		[UP]	DEF8	1.95838	0.96966	4.94722	0.0375416	0.479934		[DOWN]	COL6A6	-2.55189	-1.35157	3.32612	0.0493502	0.761157		[UP]	DOK4	2.23509	1.16033	4.06927	0.0366923	0.575634
[DOWN]	POLG	-2.36081	-1.23928	3.86263	0.0455032	0.680304		[UP]	ACADVL	1.61434	0.690941	6.47475	0.0377139	0.481404		[DOWN]	LOC110074273	-2.77994	-1.47505	3.18607	0.0492595	0.761157		[UP]	BNC1	1.8539	0.890561	4.83273	0.0367448	0.575634
[DOWN]	LOC110072908	-3.07635	-1.62122	3.22648	0.0454336	0.680304		[UP]	SLC25A26	3.06646	1.61657	3.31309	0.0377472	0.481463		[DOWN]	ENTPD5	-3.30429	-1.72434	2.84454	0.0492249	0.761157		[UP]	VANGL1	1.85139	0.888607	4.95201	0.0368166	0.575634
[DOWN]	FAM196A	-2.34826	-1.2316	3.86571	0.0454206	0.680304		[UP]	LOC110073082	4.21986	2.0772	2.84401	0.0378899	0.482551		[DOWN]	LOC110090182	-4.54294	-2.18363	2.1226	0.0492151	0.761157		[UP]	RBFOX1	6.8822	2.78287	1.99855	0.0376163	0.575634
[DOWN]	SLC19A1	-2.09851	-1.06936	4.29815	0.0444745	0.680304		[UP]	SYT8	3.35294	1.74542	3.62816	0.0379914	0.483477		[DOWN]	ACVR2B	-2.51664	-1.3315	3.43386	0.0492057	0.761157		[UP]	LOC110091644	4.31468	2.10925	2.40057	0.0379676	0.575634
[DOWN]	LOC110083101	-3.35066	-1.74444	7.26821	0.0443922	0.680304		[UP]	THRA	1.78847	0.838724	5.32935	0.03803	0.483573		[DOWN]	S1PR3	-2.83595	-1.50383	3.00529	0.0491441	0.761157		[UP]	LOC110078138	1.93723	0.953997	4.50598	0.0380492	0.575634
[DOWN]	FST	-1.8965	-0.923342	4.99406	0.0442295	0.680304		[UP]	LOC110070637	6.58151	2.71842	2.24862	0.038114	0.483573		[DOWN]	SLC2A13	-1.99939	-0.999558	4.07742	0.049138	0.761157		[UP]	EPHB4	1.63074	0.705526	6.25845	0.0381023	0.575634
[DOWN]	PODXL	-6.53366	-2.70789	1.96564	0.0440765	0.680304		[UP]	RSG1	2.83098	1.5013	3.53523	0.0381983	0.483776		[DOWN]	ALMS1	-1.81361	-0.858863	4.77709	0.0491093	0.761157		[UP]	NSUN7	4.80634	2.26494	2.28591	0.0383351	0.575634
[DOWN]	KIAA1755	-1.91615	-0.938207	4.88735	0.0437924	0.678437		[UP]	PRELID1	1.55493	0.636849	6.46422	0.0385334	0.485471		[DOWN]	KCNMA1	-2.87776	-1.52495	5.76955	0.0489632	0.761157		[UP]	CRTAC1	1.96986	0.97809	5.04024	0.0383356	0.575634
[DOWN]	LOC110071235	-4.96248	-2.31106	2.17921	0.0434848	0.676681		[UP]	PMVK	1.97379	0.980969	4.73722	0.0386107	0.485842		[DOWN]	LOC110071296	-5.09409	-2.34882	2.15315	0.0487875	0.761157		[UP]	LOC110076774	5.67538	2.50472	2.23035	0.038343	0.575634
[DOWN]	LOC110087273	-2.54001	-1.34484	3.54813	0.0433156	0.675439		[UP]	CIDEA	7.98566	2.99741	1.96189	0.0387691	0.486742		[DOWN]	FAM180A	-2.96634	-1.56868	2.98527	0.0487727	0.761157		[UP]	LOC110079322	2.64856	1.40521	3.65795	0.0384395	0.575634
[DOWN]	TC2N	-2.39679	-1.26111	3.77921	0.0429799	0.672818		[UP]	LOC110090160	12.6555	3.6617	1.34932	0.0388998	0.487256		[DOWN]	KHDRBS2	-6.304	-2.65627	1.88451	0.0486851	0.761157		[UP]	LOC110088560	7.9019	2.9822	1.68673	0.0385269	0.575634
[DOWN]	SV2B	-1124.34	-10.1349	4.37805	0.0428659	0.672818		[UP]	LOC110078203	3.492	1.80405	3.1472	0.038923	0.487256		[DOWN]	CABLES2	-1.68988	-0.756925	5.8007	0.0485164	0.761157		[UP]	LOC110090159	8.14154	3.0253	1.7141	0.0385808	0.575634
[DOWN]	IFIH1	-4.12302	-2.0437	2.69339	0.0426223	0.672818		[UP]	LOC110081178	3.49964	1.80721	3.02686	0.038926	0.487256		[DOWN]	MALT1	-2.51357	-1.32974	3.40018	0.0485164	0.761157		[UP]	RPL35	1.57255	0.653108	7.80628	0.0386139	0.575634
[DOWN]	KL	-11.4113	-3.51239	1.16399	0.0423619	0.672818		[UP]	RTN3	1.4472	0.533261	7.71026	0.0391654	0.487521		[DOWN]	LOC110074963	-13.5426	-3.75943	3.39197	0.0485143	0.761157		[UP]	LOC110091744	6.46763	2.69324	2.11418	0.03904	0.575634
[DOWN]	LOC110081425	-11.4113	-3.51239	1.16399	0.0423619	0.672818		[UP]	CLDN4	12.5296	3.64726	1.34814	0.0393593	0.487521		[DOWN]	MPZ	-1.85042	-0.887853	9.20472	0.0484983	0.761157		[UP]	LOC110090346	2.20608	1.14148	3.98997	0.0390854	0.575634
[DOWN]	CACNG7	-11.4113	-3.51239	1.16399	0.0423619	0.672818		[UP]	LOC110074038	12.5296	3.64726	1.34814	0.0393593	0.487521		[DOWN]	LOC110089922	-6.32047	-2.66003	1.68556	0.0484162	0.761157		[UP]	CUNH12orf65	2.63897	1.39998	3.66056	0.0391843	0.575634
[DOWN]	MARCH11	-11.4113	-3.51239	1.16399	0.0423619	0.672818		[UP]	NECTIN1	1.55856	0.640215	6.66553	0.0393711	0.487521		[DOWN]	GHRHR	-11.9459	-3.57845	0.963549	0.0478268	0.761157		[UP]	PDIA3	1.51505	0.599369	7.6768	0.0392642	0.575634
[DOWN]	LOC110075960	-11.4113	-3.51239	1.16399	0.0423619	0.672818		[UP]	POLR2C	1.66295	0.733748	5.91361	0.0393737	0.487521		[DOWN]	ARL15	-1.64244	-0.715841	5.49932	0.047559	0.761157		[UP]	LOC110081858	1.56534	0.646475	6.85962	0.039397	0.575634
[DOWN]	SHE	-11.4113	-3.51239	1.16399	0.0423619	0.672818		[UP]	LOC110069814	8.94672	3.16136	1.75409	0.0393767	0.487521		[DOWN]	MAP1B	-1.52106	-0.605074	7.53793	0.0474767	0.761157		[UP]	NUDT1	3.8941	1.96129	2.62102	0.039412	0.575634
[DOWN]	TRH	-11.4113	-3.51239	1.16399	0.0423619	0.672818		[UP]	CUNH1orf115	4.53201	2.18015	2.42367	0.0394851	0.487521		[DOWN]	LOC110081725	-1.83722	-0.877523	4.63152	0.0472207	0.761157		[UP]	TCTN1	2.22551	1.15414	4.03831	0.0395066	0.575634
[DOWN]	LOC110074961	-11.4113	-3.51239	1.16399	0.0423619	0.672818		[UP]	PIGB	2.06607	1.04689	4.49561	0.03956	0.487521		[DOWN]	NUDT8	-2.65892	-1.41084	3.58373	0.0471526	0.761157		[UP]	LOC110081253	8.06854	3.01231	2.04678	0.0397146	0.575634
[DOWN]	TIMM10B	-11.4113	-3.51239	1.16399	0.0423619	0.672818		[UP]	LOC110087437	2.24727	1.16818	4.66818	0.0395728	0.487521		[DOWN]	PTPRQ	-8.31114	-3.05505	1.73801	0.0471433	0.761157		[UP]	SEPT12	1.94426	0.959219	4.53413	0.0398552	0.575634
[DOWN]	SEZ6L2	-11.4113	-3.51239	1.16399	0.0423619	0.672818		[UP]	MPG	4.08963	2.03197	2.7921	0.0396814	0.487521		[DOWN]	LOC110079907	-7.37254	-2.88216	1.44301	0.0471315	0.761157		[UP]	DSP	1.52202	0.605984	11.4425	0.0398659	0.575634
[DOWN]	TRNAC-GCA	-11.4113	-3.51239	1.16399	0.0423619	0.672818		[UP]	LOC110082591	4.56226	2.18975	2.40814	0.0397542	0.487521		[DOWN]	CHD2	-1.49616	-0.581262	6.77521	0.0469612	0.761157		[UP]	CUNH9orf116	2.90386	1.53797	3.26182	0.0400581	0.575634
[DOWN]	LOC110077898	-11.4113	-3.51239	1.16399	0.0423619	0.672818		[UP]	LOC110073249	1.93025	0.948784	5.11494	0.0398179	0.487521		[DOWN]	LOC110085523	-1.88136	-0.911775	4.42783	0.0469395	0.761157		[UP]	EMP1	1.49995	0.584913	8.60125	0.0403277	0.575634
[DOWN]	LOC110082082	-5.64845	-2.49785	2.16175	0.042344	0.672818		[UP]	LOC110074351	1.86621	0.900114	4.97306	0.0399144	0.487521		[DOWN]	TRIB1	-1.79401	-0.84319	4.9655	0.046866	0.761157		[UP]	LGALS1	1.54278	0.625529	9.35047	0.0403814	0.575634
[DOWN]	DGKZ	-1.88836	-0.917132	5.26104	0.0423387	0.672818		[UP]	LIPE	3.43353	1.77969	3.12674	0.0400277	0.487521		[DOWN]	CDK6	-1.60264	-0.680447	5.991	0.0462442	0.761157		[UP]	S100A6	1.54907	0.631403	6.93498	0.0404368	0.575634
[DOWN]	LOC110089087	-3.74925	-1.9066	2.70924	0.0422727	0.672818		[UP]	NAGK	1.90706	0.931349	4.91039	0.040121	0.487521		[DOWN]	FAM234B	-1.92638	-0.945891	4.81893	0.0461755	0.761157		[UP]	ATP5C1	1.55176	0.633901	6.32573	0.0408797	0.575634
[DOWN]	RTN4IP1	-2.7586	-1.46393	3.39535	0.0422253	0.672818		[UP]	SAE1	1.6121	0.688945	6.20374	0.0402476	0.487521		[DOWN]	RAB11A	-1.67121	-0.74089	5.67983	0.0460975	0.761157		[UP]	HTR1F	11.1529	3.47934	1.2554	0.0410101	0.575634
[DOWN]	SFMBT2	-2.89805	-1.53508	3.32709	0.0419687	0.672818		[UP]	CUNH14orf166	1.63383	0.708259	6.04629	0.0402946	0.487521		[DOWN]	LOC110075222	-3.20829	-1.68181	2.83532	0.0460273	0.761157		[UP]	LOC110091632	11.1529	3.47934	1.2554	0.0410101	0.575634
[DOWN]	LOC110088368	-4.70451	-2.23404	2.41683	0.0419632	0.672818		[UP]	LOC110080515	12.5762	3.65263	1.39882	0.0405035	0.487521		[DOWN]	RALY	-8.13691	-3.02448	1.40353	0.0459145	0.761157		[UP]	LOC110082139	11.1529	3.47934	1.2554	0.0410101	0.575634
[DOWN]	PIAS3	-2.17802	-1.12302	4.22864	0.0418336	0.672818		[UP]	SAPCD1	12.5762	3.65263	1.39882	0.0405035	0.487521		[DOWN]	ADAMTSL5	-4.18073	-2.06375	2.27515	0.0457807	0.761157		[UP]	LOC110084661	11.1529	3.47934	1.2554	0.0410101	0.575634
[DOWN]	ACTN2	-6.61925	-2.72667	2.03998	0.0418279	0.672818		[UP]	LOC110070835	12.5762	3.65263	1.39882	0.0405035	0.487521		[DOWN]	RAB9B	-12.243	-3.61389	0.970628	0.0456718	0.761157		[UP]	LOC110084531	11.1529	3.47934	1.2554	0.0410101	0.575634
[DOWN]	EMILIN1	-2.15005	-1.10437	4.23792	0.0414055	0.672818		[UP]	LOC110078563	12.5762	3.65263	1.39882	0.0405035	0.487521		[DOWN]	LOC110070124	-12.243	-3.61389	0.970628	0.0456718	0.761157		[UP]	BEST1	11.1529	3.47934	1.2554	0.0410101	0.575634
[DOWN]	LOC110078989	-3.74665	-1.9056	2.71346	0.0413816	0.672818		[UP]	ESPN	12.5762	3.65263	1.39882	0.0405035	0.487521		[DOWN]	LOC110081351	-12.243	-3.61389	0.970628	0.0456718	0.761157		[UP]	ACSL6	11.1529	3.47934	1.2554	0.0410101	0.575634
[DOWN]	SPAG17	-7.95053	-2.99105	1.87116	0.0412717	0.672818		[UP]	GDPD3	12.5762	3.65263	1.39882	0.0405035	0.487521		[DOWN]	LOC110072131	-12.243	-3.61389	0.970628	0.0456718	0.761157		[UP]	LOC110082595	11.1529	3.47934	1.2554	0.0410101	0.575634
[DOWN]	STOX1	-1.86559	-0.899631	5.21374	0.0410628	0.672358		[UP]	LOC110083728	12.5762	3.65263	1.39882	0.0405035	0.487521		[DOWN]	LOC110076881	-12.243	-3.61389	0.970628	0.0456718	0.761157		[UP]	TDRD1	11.1529	3.47934	1.2554	0.0410101	0.575634
[DOWN]	GLIS3	-4.07146	-2.02555	2.70613	0.0407139	0.667957		[UP]	CALHM3	12.5762	3.65263	1.39882	0.0405035	0.487521		[DOWN]	QSOX1	-2.40125	-1.26379	9.2443	0.045664	0.761157		[UP]	EFR3A	11.1529	3.47934	1.2554	0.0410101	0.575634
[DOWN]	XIAP	-4.09323	-2.03324	7.73582	0.0406928	0.667957		[UP]	LOC110087628	12.5762	3.65263	1.39882	0.0405035	0.487521		[DOWN]	LSAMP	-1.67731	-0.746153	5.59612	0.0454095	0.761157		[UP]	LOC110087129	11.1529	3.47934	1.2554	0.0410101	0.575634
[DOWN]	MAL	-8.66677	-3.1155	1.75528	0.0406513	0.667957		[UP]	LOC110072237	12.5762	3.65263	1.39882	0.0405035	0.487521		[DOWN]	NICN1	-2.22656	-1.15482	3.94338	0.0454001	0.761157		[UP]	TMEM178B	11.1529	3.47934	1.2554	0.0410101	0.575634
[DOWN]	SLC4A3	-2.52139	-1.33422	3.7922	0.0405832	0.667782		[UP]	LOC110072171	12.5762	3.65263	1.39882	0.0405035	0.487521		[DOWN]	TTF1	-4.24227	-2.08484	2.22139	0.0453194	0.761157		[UP]	SORD	11.1529	3.47934	1.2554	0.0410101	0.575634
[DOWN]	CYGB	-1.85538	-0.891711	5.63744	0.03969	0.656971		[UP]	TCTEX1D1	12.5762	3.65263	1.39882	0.0405035	0.487521		[DOWN]	C1GALT1	-1.54371	-0.626403	6.80568	0.0452873	0.761157		[UP]	LOC110088022	11.1529	3.47934	1.2554	0.0410101	0.575634
[DOWN]	NR2C2AP	-4.8511	-2.27831	2.30488	0.03955	0.655305		[UP]	CUNH11orf53	12.5762	3.65263	1.39882	0.0405035	0.487521		[DOWN]	EFR3B	-5.1146	-2.35462	2.0099	0.0449391	0.761157		[UP]	LOC110087109	2.18857	1.12999	3.93285	0.0411776	0.575634
[DOWN]	LOC110079424	-11.9838	-3.58302	1.18064	0.0392844	0.652849		[UP]	NFAM1	12.5762	3.65263	1.39882	0.0405035	0.487521		[DOWN]	NSMF	-2.73972	-1.45403	3.16387	0.0449294	0.761157		[UP]	NEK8	3.7659	1.913	2.67976	0.0412259	0.575634
[DOWN]	LOC110080505	-11.9838	-3.58302	1.18064	0.0392844	0.652849		[UP]	LOC110081881	1.51589	0.600168	7.81134	0.0406391	0.487988		[DOWN]	TST	-6.23294	-2.63991	1.7654	0.044638	0.761157		[UP]	ZNHIT1	2.33315	1.22228	3.89923	0.0417895	0.575634
[DOWN]	LOC110070976	-11.9838	-3.58302	1.18064	0.0392844	0.652849		[UP]	TMEM208	3.18464	1.67113	3.21753	0.0406804	0.488038		[DOWN]	CLCN4	-4.79653	-2.26199	2.32575	0.0446171	0.761157		[UP]	THUMPD2	2.60865	1.3833	3.39158	0.0418738	0.575634
[DOWN]	LOC110091086	-11.9838	-3.58302	1.18064	0.0392844	0.652849		[UP]	DNAJC11	1.75721	0.813285	5.26256	0.0407684	0.488038		[DOWN]	KBTBD11	-1.70194	-0.767181	5.36268	0.0445243	0.761157		[UP]	OSBP2	2.82569	1.4986	3.52469	0.0418845	0.575634
[DOWN]	LOC110070914	-11.9838	-3.58302	1.18064	0.0392844	0.652849		[UP]	BCKDK	1.56985	0.650623	6.46922	0.0408747	0.488038		[DOWN]	DNAJC2	-1.74551	-0.803647	5.09367	0.0444402	0.761157		[UP]	FAM213A	1.77214	0.82549	5.44368	0.0419012	0.575634
[DOWN]	RAB38	-11.9838	-3.58302	1.18064	0.0392844	0.652849		[UP]	TMEM55B	2.35807	1.23761	4.1618	0.0408842	0.488038		[DOWN]	TMPRSS9	-9.06177	-3.17979	1.5782	0.044393	0.761157		[UP]	LOC110082439	4.29401	2.10232	2.52497	0.0419103	0.575634
[DOWN]	FAIM2	-11.9838	-3.58302	1.18064	0.0392844	0.652849		[UP]	LOC110070514	8.26788	3.04752	1.84812	0.0408977	0.488038		[DOWN]	LOC110086031	-9.06177	-3.17979	1.5782	0.044393	0.761157		[UP]	IQUB	4.48545	2.16525	2.47433	0.0419995	0.575634
[DOWN]	ERFE	-11.9838	-3.58302	1.18064	0.0392844	0.652849		[UP]	VASH1	2.23621	1.16106	4.08612	0.0409706	0.488038		[DOWN]	SLC34A2	-12.6011	-3.65548	0.970401	0.0443571	0.761157		[UP]	DBN1	1.61258	0.689369	6.11629	0.0420248	0.575634
[DOWN]	LOC110083577	-11.9838	-3.58302	1.18064	0.0392844	0.652849		[UP]	LOC110079422	1.4486	0.534661	8.12033	0.0409865	0.488038		[DOWN]	LOC110090059	-12.6011	-3.65548	0.970401	0.0443571	0.761157		[UP]	PSMD2	1.53042	0.61393	6.38504	0.0420793	0.575634
[DOWN]	LOC110072855	-11.9838	-3.58302	1.18064	0.0392844	0.652849		[UP]	CDCA3	2.46972	1.30435	4.03348	0.0409936	0.488038		[DOWN]	LOC110091234	-12.6011	-3.65548	0.970401	0.0443571	0.761157		[UP]	C1QBP	1.51604	0.600304	7.95572	0.0420869	0.575634
[DOWN]	LOC110071362	-11.9838	-3.58302	1.18064	0.0392844	0.652849		[UP]	MTHFSD	4.07016	2.02509	2.64291	0.0410177	0.488038		[DOWN]	KCNK10	-12.6011	-3.65548	0.970401	0.0443571	0.761157		[UP]	TMEM54	2.42657	1.27892	3.69476	0.0421971	0.575634
[DOWN]	SULT4A1	-11.9838	-3.58302	1.18064	0.0392844	0.652849		[UP]	LOC110072142	1.504	0.588802	7.02254	0.0410877	0.48849		[DOWN]	MAMSTR	-12.6011	-3.65548	0.970401	0.0443571	0.761157		[UP]	DPM2	3.25504	1.70267	2.89583	0.0422234	0.575634
[DOWN]	SMTNL2	-11.9838	-3.58302	1.18064	0.0392844	0.652849		[UP]	TP63	1.42978	0.515794	8.73642	0.0413394	0.490789		[DOWN]	EML6	-2.74383	-1.45619	3.01607	0.0442123	0.761157		[UP]	DCHS1	1.53285	0.616214	7.16745	0.0422629	0.575634
[DOWN]	LOC110084022	-11.9838	-3.58302	1.18064	0.0392844	0.652849		[UP]	MED27	2.27026	1.18285	4.01593	0.0414061	0.490926		[DOWN]	GAB3	-1.90856	-0.932487	4.48908	0.0441145	0.761157		[UP]	LOC110075651	3.13621	1.64902	2.95945	0.0422937	0.575634
[DOWN]	LOC110072461	-11.9838	-3.58302	1.18064	0.0392844	0.652849		[UP]	EPHB2	1.98982	0.992635	5.05129	0.0414748	0.491355		[DOWN]	RFX5	-2.0569	-1.04047	4.1482	0.0440504	0.761157		[UP]	LGALS3	1.53231	0.615704	7.99645	0.042312	0.575634
[DOWN]	LOC110071144	-11.9838	-3.58302	1.18064	0.0392844	0.652849		[UP]	CTNNBIP1	1.61982	0.695836	6.02488	0.0417145	0.491471		[DOWN]	IL2RG	-8.3431	-3.06058	1.5417	0.0437591	0.761157		[UP]	NR1D1	2.02477	1.01776	4.67901	0.0423788	0.575634
[DOWN]	LOC110074989	-11.9838	-3.58302	1.18064	0.0392844	0.652849		[UP]	MIS12	4.55236	2.18662	2.55537	0.0418073	0.491471		[DOWN]	LOC110070164	-8.57991	-3.10096	1.60448	0.0437088	0.761157		[UP]	CIAO1	2.55222	1.35176	3.45085	0.0423962	0.575634
[DOWN]	LOC110072272	-11.9838	-3.58302	1.18064	0.0392844	0.652849		[UP]	LOC110076338	1.75713	0.81322	5.55806	0.0418307	0.491471		[DOWN]	ERMARD	-1.98093	-0.98618	4.27483	0.0437034	0.761157		[UP]	LOC110089236	2.64467	1.40309	3.54837	0.0424057	0.575634
[DOWN]	LOC110072143	-11.9838	-3.58302	1.18064	0.0392844	0.652849		[UP]	SLC25A1	1.79071	0.840535	5.30072	0.0419476	0.491471		[DOWN]	FOXC1	-3.66776	-1.8749	2.51186	0.0435429	0.761157		[UP]	SPG7	1.62052	0.696454	5.78173	0.0424776	0.575634
[DOWN]	NT5DC4	-11.9838	-3.58302	1.18064	0.0392844	0.652849		[UP]	FUZ	3.88155	1.95663	2.79188	0.0419685	0.491471		[DOWN]	GRAMD4	-1.5615	-0.642928	6.66052	0.0434321	0.761157		[UP]	CUNH2orf40	1.63507	0.709351	5.75286	0.0424885	0.575634
[DOWN]	LOC110089646	-11.9838	-3.58302	1.18064	0.0392844	0.652849		[UP]	LOC110088824	1.65654	0.728175	5.8044	0.0420305	0.491471		[DOWN]	ASPA	-3.26217	-1.70583	2.71141	0.0431743	0.761157		[UP]	EEF1D	1.51788	0.602056	9.05639	0.042753	0.575634
[DOWN]	LOC110077652	-11.9838	-3.58302	1.18064	0.0392844	0.652849		[UP]	CDC42BPG	2.14653	1.102	4.62464	0.0420515	0.491471		[DOWN]	SLC5A11	-2.9441	-1.55783	2.9976	0.0431671	0.761157		[UP]	LOC110073223	2.20628	1.14161	4.01612	0.0429222	0.575634
[DOWN]	LOC110077483	-11.9838	-3.58302	1.18064	0.0392844	0.652849		[UP]	LOC110090728	4.12107	2.04302	2.55266	0.0420625	0.491471		[DOWN]	FLT4	-1.62554	-0.70092	5.59159	0.0431556	0.761157		[UP]	FTH1	1.51173	0.596199	9.47418	0.043104	0.575634
[DOWN]	CCDC183	-11.9838	-3.58302	1.18064	0.0392844	0.652849		[UP]	LOC110081961	2.19259	1.13264	4.18348	0.042123	0.491715		[DOWN]	PIK3CB	-1.89251	-0.920305	5.03202	0.0430909	0.761157		[UP]	RBM18	2.21589	1.14789	3.89273	0.043481	0.575634
[DOWN]	CARMIL3	-11.9838	-3.58302	1.18064	0.0392844	0.652849		[UP]	SVOP	7.13509	2.83493	2.13531	0.0422513	0.492155		[DOWN]	TMEM47	-1.55417	-0.636145	6.5506	0.0430114	0.761157		[UP]	COMTD1	1.63063	0.705432	5.86205	0.0435206	0.575634
[DOWN]	LDLRAD2	-11.9838	-3.58302	1.18064	0.0392844	0.652849		[UP]	SLC25A17	1.59593	0.674397	6.51589	0.0422574	0.492155		[DOWN]	KCNIP4	-2.80777	-1.48942	3.24117	0.0428568	0.761157		[UP]	NOL4	7.50855	2.90854	1.71649	0.0436042	0.575634
[DOWN]	APOBEC4	-11.9838	-3.58302	1.18064	0.0392844	0.652849		[UP]	EEF2K	1.56071	0.642204	6.35332	0.0422864	0.492155		[DOWN]	LOC110071560	-5.26618	-2.39676	2.16631	0.0426843	0.761157		[UP]	KCNC1	11.5369	3.52818	1.20254	0.0438289	0.575634
[DOWN]	LOC110087503	-11.9838	-3.58302	1.18064	0.0392844	0.652849		[UP]	ACAA1	1.54143	0.62427	6.42323	0.042362	0.492155		[DOWN]	ATP11A	-1.61199	-0.688845	6.07323	0.0426371	0.761157		[UP]	HDHD3	11.5369	3.52818	1.20254	0.0438289	0.575634
[DOWN]	LOC110090949	-11.9838	-3.58302	1.18064	0.0392844	0.652849		[UP]	CUNH12orf49	1.75198	0.808982	5.27435	0.0427362	0.495474		[DOWN]	TBC1D9	-1.60483	-0.682416	5.80087	0.0426084	0.761157		[UP]	WNT9B	11.5369	3.52818	1.20254	0.0438289	0.575634
[DOWN]	DSCAM	-8.13001	-3.02326	1.88373	0.0391435	0.652849		[UP]	LOC110079927	1.6084	0.685625	6.26912	0.0428938	0.4963		[DOWN]	LOC110086448	-3.62199	-1.85678	2.53175	0.0425867	0.761157		[UP]	CCDC36	11.5369	3.52818	1.20254	0.0438289	0.575634
[DOWN]	LOC110089003	-8.16823	-3.03002	1.78224	0.0390808	0.652849		[UP]	GUCD1	2.87406	1.52309	3.40065	0.0429277	0.496325		[DOWN]	LOC110075058	-13.6575	-3.77162	5.32667	0.0425242	0.761157		[UP]	LOC110070468	11.5369	3.52818	1.20254	0.0438289	0.575634
[DOWN]	ADGRF5	-2.12448	-1.08711	4.33921	0.0386355	0.652849		[UP]	FAM83C	1.58512	0.664588	6.36616	0.0431686	0.497872		[DOWN]	TACR2	-8.25216	-3.04477	1.4749	0.0425126	0.761157		[UP]	LOC110073322	11.5369	3.52818	1.20254	0.0438289	0.575634
[DOWN]	LOC110085511	-3247.04	-11.6649	6.97982	0.0386186	0.652849		[UP]	HDAC8	2.48647	1.3141	3.85117	0.0431708	0.497872		[DOWN]	PLAG1	-1.54744	-0.629882	6.27743	0.0424122	0.761157		[UP]	LOC110073029	11.5369	3.52818	1.20254	0.0438289	0.575634
[DOWN]	ATP8A1	-2.29173	-1.19643	4.06796	0.038202	0.652849		[UP]	WLS	1.4316	0.51763	8.59176	0.0431874	0.497872		[DOWN]	EVA1C	-2.25581	-1.17365	3.89556	0.0423507	0.761157		[UP]	LOC110090612	11.5369	3.52818	1.20254	0.0438289	0.575634
[DOWN]	ZNF385C	-2.17426	-1.12053	4.20959	0.0379991	0.652849		[UP]	LOC110084638	14.5155	3.85952	4.64239	0.0432096	0.497872		[DOWN]	HOXA5	-8.62039	-3.10775	1.52996	0.0421053	0.761157		[UP]	LOC110087511	11.5369	3.52818	1.20254	0.0438289	0.575634
[DOWN]	ATF3	-4.81079	-2.26627	2.43572	0.037999	0.652849		[UP]	ANKUB1	5.14322	2.36267	2.59414	0.0433874	0.498896		[DOWN]	SYNGR1	-1.53208	-0.615489	6.4724	0.0417901	0.761157		[UP]	PIGB	1.99229	0.994427	4.31164	0.0438426	0.575634
[DOWN]	LOC110083972	-1.89945	-0.925584	5.36082	0.0379607	0.652849		[UP]	PSMC4	1.67253	0.742029	5.71193	0.043607	0.500394		[DOWN]	NPEPL1	-2.06646	-1.04716	4.13268	0.0417457	0.761157		[UP]	SFRP1	1.76969	0.8235	5.2736	0.0438921	0.575634
[DOWN]	PLEKHG7	-1.93182	-0.949963	5.86559	0.0378969	0.652849		[UP]	HNRNPUL2	1.463	0.548929	7.27569	0.0437113	0.501249		[DOWN]	CUNH3orf52	-3.15706	-1.65858	3.04513	0.0414939	0.759192		[UP]	LOC110070601	11.4782	3.52082	1.20197	0.0441591	0.575634
[DOWN]	MXI1	-1.92261	-0.943068	5.98326	0.0376149	0.652849		[UP]	LOC110087810	1.83421	0.875163	5.1361	0.0438252	0.501286		[DOWN]	LOC110091023	-7.71827	-2.94828	1.6214	0.0414397	0.759192		[UP]	LOC110083737	11.4782	3.52082	1.20197	0.0441591	0.575634
[DOWN]	QRICH2	-8.35658	-3.06291	1.88876	0.0375819	0.652849		[UP]	ARL4D	7.94437	2.98993	1.88617	0.0442968	0.501286		[DOWN]	VTN	-9.78264	-3.29022	1.92496	0.0413379	0.759192		[UP]	PKD2L1	11.4782	3.52082	1.20197	0.0441591	0.575634
[DOWN]	PDE3A	-2.26368	-1.17867	4.18771	0.0373677	0.652849		[UP]	ECH1	1.8828	0.912881	4.8601	0.044495	0.50168		[DOWN]	CYR61	-1.53151	-0.61495	6.86618	0.0413081	0.759192		[UP]	LOC110077974	11.4782	3.52082	1.20197	0.0441591	0.575634
[DOWN]	ELL	-2.28774	-1.19392	4.0254	0.0373376	0.652849		[UP]	EEF2	1.49107	0.57635	11.7406	0.0446158	0.501832		[DOWN]	TMEM200A	-2.37272	-1.24654	3.92043	0.0411687	0.759192		[UP]	CELSR2	1.64612	0.719067	6.15454	0.0441978	0.575634
[DOWN]	DKK2	-1.86798	-0.901481	5.52974	0.0370643	0.649599		[UP]	SLC41A1	2.14622	1.1018	4.25884	0.0447242	0.501832		[DOWN]	PNPLA8	-1.56125	-0.6427	6.5316	0.0411483	0.759192		[UP]	NDUFB3	2.31952	1.21383	3.86107	0.0442509	0.575634
[DOWN]	NUP160	-3.79872	-1.92551	7.44861	0.0367745	0.646557		[UP]	LOC110071534	12.4153	3.63405	1.29503	0.044807	0.501832		[DOWN]	KEL	-2.07243	-1.05132	4.71416	0.0410089	0.758774		[UP]	AGMAT	2.82059	1.49599	3.36305	0.0443362	0.575634
[DOWN]	LOC110071775	-23.6082	-4.56122	4.44972	0.0360946	0.640679		[UP]	LOC110081148	12.4153	3.63405	1.29503	0.044807	0.501832		[DOWN]	FCHO2	-1.51763	-0.601821	6.51849	0.040981	0.758774		[UP]	MCF2	11.4198	3.51347	1.20139	0.0444906	0.575634
[DOWN]	RB1CC1	-6.32586	-2.66126	9.16227	0.0360916	0.640679		[UP]	LOC110080458	7.57856	2.92192	1.76945	0.0449266	0.502837		[DOWN]	ZSWIM5	-2.13968	-1.0974	4.09927	0.0408946	0.758414		[UP]	SLC25A40	11.4198	3.51347	1.20139	0.0444906	0.575634
[DOWN]	LOC110077808	-8.8183	-3.1405	1.60937	0.0359925	0.640679		[UP]	PCYT2	1.8563	0.892432	4.9568	0.0450651	0.502994		[DOWN]	LOC110085495	-2.14851	-1.10334	4.21632	0.0407808	0.757095		[UP]	LOC110090724	11.4198	3.51347	1.20139	0.0444906	0.575634
[DOWN]	ZFP36	-2.08636	-1.06099	4.51029	0.0358673	0.639365		[UP]	ALDOC	1.52855	0.612161	6.74738	0.0450707	0.502994		[DOWN]	ZDHHC18	-1.80207	-0.849658	4.9117	0.0407729	0.757095		[UP]	LOC110090566	11.4198	3.51347	1.20139	0.0444906	0.575634
[DOWN]	ENPP3	-2.97359	-1.57221	3.44209	0.035499	0.636602		[UP]	VPS52	1.85992	0.89524	4.90651	0.045358	0.504642		[DOWN]	LOC110088099	-2.27856	-1.18812	3.76019	0.0405751	0.756385		[UP]	FNDC5	11.4198	3.51347	1.20139	0.0444906	0.575634
[DOWN]	TRNAV-UAC	-7.33029	-2.87387	1.84223	0.0353136	0.636602		[UP]	LOC110081766	2.00811	1.00584	4.50621	0.0456391	0.505129		[DOWN]	MYOCD	-2.21548	-1.14762	4.13227	0.0405317	0.756385		[UP]	OLFM2	2.73635	1.45226	3.3608	0.0445976	0.575634
[DOWN]	PLEKHG4B	-6.61546	-2.72584	9.48261	0.0350949	0.636602		[UP]	TMEM222	1.51612	0.600383	6.55597	0.0456657	0.505129		[DOWN]	LOC110082878	-13.2039	-3.7229	0.98459	0.0404579	0.756385		[UP]	PKLR	1.5895	0.66857	6.06681	0.0446238	0.575634
[DOWN]	KCNJ15	-3.38421	-1.75882	3.41396	0.0350826	0.636602		[UP]	LOC110077694	2.39202	1.25823	3.85974	0.0456825	0.505129		[DOWN]	LOC110077302	-13.2039	-3.7229	0.98459	0.0404579	0.756385		[UP]	RPS2	1.50192	0.586807	10.4731	0.0446655	0.575634
[DOWN]	RABGAP1L	-4.57475	-2.19369	7.91821	0.0348191	0.636602		[UP]	TFIP11	2.13492	1.09418	4.2394	0.0458114	0.505129		[DOWN]	PSD	-13.2039	-3.7229	0.98459	0.0404579	0.756385		[UP]	KIF20A	2.00142	1.00102	4.52631	0.0446725	0.575634
[DOWN]	ANGPTL7	-3.21652	-1.6855	3.17521	0.0348137	0.636602		[UP]	BFAR	2.03296	1.02358	4.49533	0.0458818	0.505129		[DOWN]	LOC110071680	-13.2039	-3.7229	0.98459	0.0404579	0.756385		[UP]	TNFRSF8	11.3617	3.50611	1.20082	0.0448234	0.575634
[DOWN]	FERMT2	-1.9028	-0.928121	5.64703	0.0348083	0.636602		[UP]	NOL6	1.78729	0.837773	5.19835	0.0459639	0.505129		[DOWN]	PRKAA2	-13.2039	-3.7229	0.98459	0.0404579	0.756385		[UP]	LOC110089231	11.3617	3.50611	1.20082	0.0448234	0.575634
[DOWN]	RGS7	-8.56751	-3.09888	1.80845	0.0347653	0.636602		[UP]	CAMKK2	2.25404	1.17251	4.1932	0.0460629	0.505129		[DOWN]	LOC110074969	-13.2039	-3.7229	0.98459	0.0404579	0.756385		[UP]	LOC110091574	11.3617	3.50611	1.20082	0.0448234	0.575634
[DOWN]	LOC110090449	-2.26223	-1.17775	4.18446	0.0346799	0.636602		[UP]	PSMB2	1.48405	0.569536	6.93323	0.0461927	0.505893		[DOWN]	CATSPER3	-13.2039	-3.7229	0.98459	0.0404579	0.756385		[UP]	SYT3	11.3617	3.50611	1.20082	0.0448234	0.575634
[DOWN]	RPL3L	-3.04645	-1.60713	3.37148	0.0346482	0.636602		[UP]	IGFBP7	1.57129	0.65195	6.245	0.0463892	0.506724		[DOWN]	LOC110073434	-13.2039	-3.7229	0.98459	0.0404579	0.756385		[UP]	LOC110091398	11.3617	3.50611	1.20082	0.0448234	0.575634
[DOWN]	LOC110070763	-18.88	-4.23879	4.48189	0.0345007	0.636602		[UP]	LOC110070547	3.66445	1.8736	2.85974	0.0464315	0.506857		[DOWN]	SLC37A1	-2.28462	-1.19196	4.12919	0.0403043	0.756385		[UP]	CBARP	11.3617	3.50611	1.20082	0.0448234	0.575634
[DOWN]	KCNG4	-18.5936	-4.21673	1.25484	0.0344246	0.636602		[UP]	LOC110090109	1.788	0.838344	5.19237	0.0468389	0.509009		[DOWN]	LOC110083544	-5.03159	-2.33101	2.16451	0.0402321	0.756385		[UP]	LOC110071687	11.3617	3.50611	1.20082	0.0448234	0.575634
[DOWN]	GP1BA	-18.5936	-4.21673	1.25484	0.0344246	0.636602		[UP]	PPP1R26	1.7166	0.77955	5.55499	0.0468579	0.509009		[DOWN]	PTCH2	-1.86888	-0.902174	4.84544	0.0401494	0.756385		[UP]	LOC110071641	11.3617	3.50611	1.20082	0.0448234	0.575634
[DOWN]	GALNT15	-8.52819	-3.09224	1.81755	0.0340803	0.634857		[UP]	ASH1L	1.46612	0.552	7.81642	0.0469562	0.509009		[DOWN]	ADD2	-12.5066	-3.64461	1.02244	0.039971	0.756385		[UP]	LOC110074843	11.3617	3.50611	1.20082	0.0448234	0.575634
[DOWN]	LOC110084711	-203.98	-7.67228	5.84803	0.0338028	0.632287		[UP]	PARP1	1.46228	0.548216	7.11042	0.0470836	0.509009		[DOWN]	NANOS3	-12.5066	-3.64461	1.02244	0.039971	0.756385		[UP]	TMIE	11.3617	3.50611	1.20082	0.0448234	0.575634
[DOWN]	FGF9	-2.26532	-1.17972	4.17002	0.033801	0.632287		[UP]	KEAP1	1.68312	0.751141	5.58829	0.0471051	0.509009		[DOWN]	LOC110071567	-12.5066	-3.64461	1.02244	0.039971	0.756385		[UP]	LOC110072196	11.3617	3.50611	1.20082	0.0448234	0.575634
[DOWN]	LOC110070192	-3.09691	-1.63083	3.23407	0.0332638	0.626418		[UP]	HNRNPUL1	1.45053	0.536577	7.55615	0.0471847	0.509009		[DOWN]	LOC110073801	-12.5066	-3.64461	1.02244	0.039971	0.756385		[UP]	LOC110078926	11.3617	3.50611	1.20082	0.0448234	0.575634
[DOWN]	TRPV3	-4.82512	-2.27056	2.50555	0.0331194	0.624403		[UP]	INSIG1	1.9013	0.926986	5.11306	0.0474262	0.509009		[DOWN]	LOC110085095	-12.5066	-3.64461	1.02244	0.039971	0.756385		[UP]	IQSEC3	11.3617	3.50611	1.20082	0.0448234	0.575634
[DOWN]	LOC110071575	-6.60853	-2.72433	2.14231	0.0330889	0.624403		[UP]	LONP1	1.83467	0.875522	5.11626	0.0475357	0.509009		[DOWN]	FRMD7	-12.5066	-3.64461	1.02244	0.039971	0.756385		[UP]	LOC110075356	11.3617	3.50611	1.20082	0.0448234	0.575634
[DOWN]	TMEM117	-3.50295	-1.80857	3.02932	0.0328746	0.623393		[UP]	MYO1C	1.4608	0.546758	7.69519	0.0476317	0.509009		[DOWN]	LOC110087411	-12.5066	-3.64461	1.02244	0.039971	0.756385		[UP]	LOC110082581	3.22943	1.69128	2.78938	0.0451794	0.577698
[DOWN]	PAXBP1	-4.24289	-2.08505	7.65369	0.0327046	0.622209		[UP]	RNF152	1.5391	0.622087	6.55868	0.047771	0.509009		[DOWN]	SMURF1	-1.53949	-0.622449	6.40269	0.0397801	0.756385		[UP]	ELMO3	1.54885	0.631202	6.09361	0.0452831	0.577775
[DOWN]	DNAH11	-24.4356	-4.61091	4.94742	0.0326105	0.621125		[UP]	LOC110090085	7.40934	2.88935	1.77379	0.0478805	0.509009		[DOWN]	LOC110090647	-8.56717	-3.09882	1.55899	0.0393335	0.756385		[UP]	MRPL52	1.8918	0.919757	4.70011	0.0453433	0.577989
[DOWN]	LOC110078506	-2.25166	-1.17099	4.34836	0.0325058	0.619839		[UP]	LETM2	2.21598	1.14794	4.07624	0.0479741	0.509009		[DOWN]	LOC110070641	-13.6022	-3.76577	0.984384	0.0391789	0.756385		[UP]	MZF1	4.40594	2.13945	2.59507	0.0453796	0.577989
[DOWN]	PTHLH	-2.13264	-1.09264	4.56305	0.0323978	0.618486		[UP]	LOC110070026	4.11634	2.04136	2.57489	0.0480394	0.509009		[DOWN]	LOC110073444	-13.6022	-3.76577	0.984384	0.0391789	0.756385		[UP]	TMEM116	2.21951	1.15024	4.21518	0.0454223	0.577989
[DOWN]	DLC1	-1.99536	-0.996647	4.93355	0.0322026	0.616169		[UP]	ARVCF	1.67548	0.744577	5.68699	0.0486544	0.509009		[DOWN]	KCNH8	-8.56429	-3.09833	1.79542	0.0391763	0.756385		[UP]	METTL26	1.82008	0.864003	5.00253	0.0454687	0.577989
[DOWN]	LOC110082283	-2.10891	-1.0765	4.5843	0.0320469	0.615308		[UP]	LOC110086509	7.73643	2.95167	1.98674	0.0487182	0.509009		[DOWN]	RPS6KA5	-1.59457	-0.673167	6.18253	0.0390842	0.756385		[UP]	RBM42	1.9451	0.959843	4.54231	0.045482	0.577989
[DOWN]	PHF21B	-3.67134	-1.8763	2.98781	0.0320046	0.615203		[UP]	MON1A	2.71804	1.44257	3.5032	0.0487466	0.509009		[DOWN]	SLC7A1	-1.54365	-0.626343	6.40409	0.0390287	0.756385		[UP]	CORO1B	1.49915	0.584148	7.2502	0.0454953	0.577989
[DOWN]	SCFD2	-2.2723	-1.18415	6.4297	0.0317867	0.613135		[UP]	IGSF21	12.486	3.64224	1.23907	0.0488171	0.509009		[DOWN]	LOC110089097	-10.5811	-3.40342	1.50175	0.0389819	0.756385		[UP]	CD320	3.64461	1.86576	2.72691	0.0456616	0.579254
[DOWN]	DDX4	-8.81071	-3.13926	1.94032	0.0313988	0.607707		[UP]	SLC39A5	12.486	3.64224	1.23907	0.0488171	0.509009		[DOWN]	LOC110080921	-13.389	-3.74297	1.08401	0.0389396	0.756385		[UP]	PCDH10	1.57069	0.6514	6.34932	0.0457553	0.579254
[DOWN]	LOC110081122	-2.59968	-1.37833	3.79818	0.0309755	0.603768		[UP]	LOC110078252	12.486	3.64224	1.23907	0.0488171	0.509009		[DOWN]	GPR65	-13.389	-3.74297	1.08401	0.0389396	0.756385		[UP]	HADHB	1.60102	0.678991	5.83183	0.0457609	0.579254
[DOWN]	LOC110091562	-8.97458	-3.16584	1.83452	0.0309206	0.603403		[UP]	IL12RB2	12.486	3.64224	1.23907	0.0488171	0.509009		[DOWN]	LOC110070176	-13.389	-3.74297	1.08401	0.0389396	0.756385		[UP]	PPOX	2.72464	1.44607	3.30468	0.0457907	0.579254
[DOWN]	EGFL7	-5.58677	-2.48201	2.25838	0.0307376	0.601555		[UP]	LOC110086521	12.486	3.64224	1.23907	0.0488171	0.509009		[DOWN]	NOX3	-13.389	-3.74297	1.08401	0.0389396	0.756385		[UP]	COPA	1.50858	0.593188	6.81803	0.0459267	0.579421
[DOWN]	INPP5B	-5.35592	-2.42114	2.36902	0.0304537	0.598133		[UP]	PDE4C	12.486	3.64224	1.23907	0.0488171	0.509009		[DOWN]	LOC110072619	-13.389	-3.74297	1.08401	0.0389396	0.756385		[UP]	CS	1.49787	0.582916	7.19966	0.0459478	0.579421
[DOWN]	PTPN21	-2.16981	-1.11757	4.4945	0.0304343	0.598133		[UP]	LOC110071728	4.13498	2.04788	2.54566	0.0488328	0.509009		[DOWN]	SLC25A45	-13.389	-3.74297	1.08401	0.0389396	0.756385		[UP]	ATP5B	1.48518	0.570635	8.35319	0.0459487	0.579421
[DOWN]	MIS18BP1	-12.1432	-3.60208	5.27497	0.0302065	0.596726		[UP]	TFAP4	2.89604	1.53408	3.20462	0.0489003	0.509009		[DOWN]	FAM227B	-13.389	-3.74297	1.08401	0.0389396	0.756385		[UP]	ARPC1A	1.50683	0.591516	6.98415	0.046546	0.581854
[DOWN]	ADAMTS12	-2.40889	-1.26837	4.15234	0.0301293	0.596726		[UP]	PDPR	2.0162	1.01164	4.62071	0.0490594	0.509009		[DOWN]	HAS1	-13.389	-3.74297	1.08401	0.0389396	0.756385		[UP]	LOC110091740	2.82969	1.50064	3.31672	0.0466447	0.581854
[DOWN]	ADGRA1	-2.72733	-1.44749	3.65936	0.0300562	0.596726		[UP]	MRC2	1.43998	0.526046	7.408	0.0490654	0.509009		[DOWN]	NKX6-3	-13.389	-3.74297	1.08401	0.0389396	0.756385		[UP]	MAL	6.126	2.61495	2.75561	0.0468569	0.581854
[DOWN]	LOC110090699	-9.05388	-3.17854	1.94612	0.0300169	0.596726		[UP]	SPTAN1	1.4328	0.51884	8.02755	0.04915	0.509009		[DOWN]	SYPL1	-13.389	-3.74297	1.08401	0.0389396	0.756385		[UP]	EXPH5	1.62599	0.701321	5.51828	0.0468984	0.581854
[DOWN]	LOC110086169	-6.75191	-2.7553	2.03352	0.0297466	0.5952		[UP]	LOC110091620	4.65609	2.21912	2.63395	0.0492127	0.509009		[DOWN]	LOC110074398	-13.389	-3.74297	1.08401	0.0389396	0.756385		[UP]	IFT46	2.20589	1.14136	3.83478	0.0469122	0.581854
[DOWN]	AP4B1	-2.14025	-1.09778	4.55008	0.0293605	0.589629		[UP]	CCDC61	2.58608	1.37077	3.65342	0.0492442	0.509009		[DOWN]	LOC110071073	-13.389	-3.74297	1.08401	0.0389396	0.756385		[UP]	LOC110070762	5.49366	2.45777	2.22039	0.0473233	0.582048
[DOWN]	GRM8	-13.2923	-3.73251	1.22595	0.0292648	0.589004		[UP]	LOC110077233	1.40425	0.489803	8.77831	0.0492907	0.509009		[DOWN]	LOC110076869	-13.389	-3.74297	1.08401	0.0389396	0.756385		[UP]	CDH2	1.52698	0.610678	7.46019	0.0475476	0.583287
[DOWN]	GPR149	-13.2923	-3.73251	1.22595	0.0292648	0.589004		[UP]	KCTD19	2.78166	1.47595	3.36384	0.0493244	0.509009		[DOWN]	LOC110090010	-7.43789	-2.89489	1.84826	0.0385637	0.756385		[UP]	HOPX	5.86267	2.55156	2.15637	0.0475726	0.583287
[DOWN]	ANKRD2	-13.2923	-3.73251	1.22595	0.0292648	0.589004		[UP]	APH1A	1.92547	0.945213	4.9054	0.049409	0.509009		[DOWN]	PTPDC1	-2.34523	-1.22973	3.7246	0.0385405	0.756385		[UP]	RPS15A	1.53055	0.614049	10.6134	0.0475993	0.583287
[DOWN]	LOC110079937	-13.2923	-3.73251	1.22595	0.0292648	0.589004		[UP]	SQLE	3.65213	1.86874	2.97198	0.0495526	0.509009		[DOWN]	CUNH11orf52	-2.28236	-1.19053	3.98721	0.0385318	0.756385		[UP]	WDTC1	1.50385	0.588658	6.55387	0.0479543	0.585173
[DOWN]	FAM110D	-13.2923	-3.73251	1.22595	0.0292648	0.589004		[UP]	SELENOW	1.41531	0.501122	8.52211	0.0495612	0.509009		[DOWN]	CLDN11	-1.62321	-0.698849	6.5136	0.0384675	0.756385		[UP]	QARS	1.835	0.875782	4.65639	0.048012	0.585173
[DOWN]	LOC110072644	-13.2923	-3.73251	1.22595	0.0292648	0.589004		[UP]	LOC110078208	12.3302	3.62412	1.23784	0.0496764	0.509009		[DOWN]	DOCK10	-1.72396	-0.785726	5.56345	0.0384547	0.756385		[UP]	AP1S1	2.00863	1.00621	4.25042	0.0480149	0.585173
[DOWN]	LOC110071297	-13.2923	-3.73251	1.22595	0.0292648	0.589004		[UP]	LOC110070827	12.3302	3.62412	1.23784	0.0496764	0.509009		[DOWN]	REP15	-2.4742	-1.30696	3.67365	0.0384138	0.756385		[UP]	ID4	1.94072	0.956589	4.517	0.048072	0.585173
[DOWN]	LOC110070387	-13.2923	-3.73251	1.22595	0.0292648	0.589004		[UP]	QRFPR	12.3302	3.62412	1.23784	0.0496764	0.509009		[DOWN]	LOC110070815	-3.71128	-1.89192	2.5135	0.038232	0.756385		[UP]	LOC110070487	3.27264	1.71046	2.77117	0.0482169	0.585295
[DOWN]	LOC110083686	-13.2923	-3.73251	1.22595	0.0292648	0.589004		[UP]	ANKRD31	12.3302	3.62412	1.23784	0.0496764	0.509009		[DOWN]	LOC110086840	-2.30714	-1.2061	3.76135	0.0382057	0.756385		[UP]	LOC110070034	4.08663	2.03091	2.43078	0.04828	0.585295
[DOWN]	LOC110081074	-13.2923	-3.73251	1.22595	0.0292648	0.589004		[UP]	MGAT4C	12.3302	3.62412	1.23784	0.0496764	0.509009		[DOWN]	SLC26A2	-1.84627	-0.884614	4.8886	0.0381363	0.756385		[UP]	ARPC3	1.52523	0.609031	6.97324	0.0484212	0.586607
[DOWN]	LOC110086537	-13.2923	-3.73251	1.22595	0.0292648	0.589004		[UP]	LOC110085325	1.95578	0.967741	4.5847	0.0498295	0.509009		[DOWN]	LOC110070996	-4.91966	-2.29856	2.56842	0.0380978	0.756385		[UP]	MGAT2	1.89392	0.921372	4.71195	0.0488138	0.5894
[DOWN]	LOC110088902	-13.2923	-3.73251	1.22595	0.0292648	0.589004		[UP]	ZNF865	1.73309	0.793351	5.45259	0.0498549	0.509009		[DOWN]	COL8A2	-1.57986	-0.659799	7.32796	0.0379658	0.756385		[UP]	MANEAL	4.57105	2.19252	2.34799	0.0492168	0.589548
[DOWN]	LMX1B	-13.2923	-3.73251	1.22595	0.0292648	0.589004		[UP]	ILF2	1.65696	0.728541	5.71094	0.0499562	0.509009		[DOWN]	LOC110088803	-4.63618	-2.21294	2.75635	0.0378942	0.756385		[UP]	CUNHXorf56	2.02933	1.021	4.20191	0.0492616	0.589548
[DOWN]	STAP2	-13.2923	-3.73251	1.22595	0.0292648	0.589004		[DOWN]	FMN2	-7.27743	-2.86343	1.90723	0.0498329	0.509009		[DOWN]	LOC110071430	-13.107	-3.71227	1.02915	0.0378417	0.756385		[UP]	HGD	3.02197	1.59549	3.21878	0.049456	0.591144
[DOWN]	FAM217A	-13.2923	-3.73251	1.22595	0.0292648	0.589004		[DOWN]	A4GALT	-1.45567	-0.541684	7.07532	0.0498048	0.509009		[DOWN]	LOC110081148	-13.107	-3.71227	1.02915	0.0378417	0.756385		[UP]	LOC110070702	4.70856	2.23528	2.27743	0.0495007	0.591144
[DOWN]	HOXD8	-13.2923	-3.73251	1.22595	0.0292648	0.589004		[DOWN]	LOC110081497	-12.0777	-3.59427	1.30846	0.0496741	0.509009		[DOWN]	LOC110082384	-13.107	-3.71227	1.02915	0.0378417	0.756385		[UP]	LOC110070442	4.39476	2.13578	2.30884	0.0498131	0.593009
[DOWN]	LOC110089620	-13.2923	-3.73251	1.22595	0.0292648	0.589004		[DOWN]	FKBP1B	-12.0777	-3.59427	1.30846	0.0496741	0.509009		[DOWN]	MAP3K9	-13.107	-3.71227	1.02915	0.0378417	0.756385		[UP]	LOC110070421	2.71618	1.44158	3.18318	0.0498535	0.593009
[DOWN]	LOC110090932	-13.2923	-3.73251	1.22595	0.0292648	0.589004		[DOWN]	MYO1H	-12.0777	-3.59427	1.30846	0.0496741	0.509009		[DOWN]	RGS9	-13.107	-3.71227	1.02915	0.0378417	0.756385		[UP]	SERGEF	3.25248	1.70154	2.89623	0.0498929	0.593009
[DOWN]	CNNM2	-3.83505	-1.93924	3.04996	0.0291632	0.589004		[DOWN]	LOC110071016	-12.0777	-3.59427	1.30846	0.0496741	0.509009		[DOWN]	PRRG3	-13.107	-3.71227	1.02915	0.0378417	0.756385		[UP]	TAF10	2.03511	1.02511	4.27776	0.049912	0.593009
[DOWN]	METTL8	-2.45814	-1.29757	4.10079	0.0291107	0.589004		[DOWN]	LOC110076873	-12.0777	-3.59427	1.30846	0.0496741	0.509009		[DOWN]	LOC110088486	-13.107	-3.71227	1.02915	0.0378417	0.756385		Tags	Name	FC	logFC	logCPM	P-Value	FDR
[DOWN]	LOC110071634	-5.45893	-2.44862	2.25409	0.0290794	0.589004		[DOWN]	PTBP2	-1.61625	-0.692654	6.14312	0.0493673	0.509009		[DOWN]	LOC110091086	-8.10046	-3.018	1.53527	0.0374691	0.756385		[DOWN]	SOX13	-2.07558	-1.05351	4.25772	0.0496086	0.591305
[DOWN]	SFRP4	-2.65027	-1.40614	3.80095	0.0288733	0.589004		[DOWN]	CACHD1	-1.57437	-0.654778	6.14849	0.0492385	0.509009		[DOWN]	GLRA2	-13.9065	-3.79768	0.991494	0.0374284	0.756385		[DOWN]	LOC110091349	-3.14368	-1.65246	2.96649	0.0495285	0.591144
[DOWN]	KIAA1958	-2.86841	-1.52025	3.50509	0.0287308	0.589004		[DOWN]	MMP16	-1.7508	-0.808011	5.48991	0.0491175	0.509009		[DOWN]	LOC110089712	-13.9065	-3.79768	0.991494	0.0374284	0.756385		[DOWN]	RASSF1	-1.68557	-0.753234	5.29396	0.0494739	0.591144
[DOWN]	ADGRG6	-1.99977	-0.999833	5.80556	0.0286757	0.589004		[DOWN]	MUC5B	-7.97827	-2.99608	1.77722	0.0490849	0.509009		[DOWN]	UMODL1	-13.9065	-3.79768	0.991494	0.0374284	0.756385		[DOWN]	LOC110085757	-1.58596	-0.665357	5.92497	0.0492619	0.589548
[DOWN]	LOC110088843	-14.9065	-3.89787	5.84032	0.0286664	0.589004		[DOWN]	TTC1	-1.63303	-0.707553	5.66102	0.0490253	0.509009		[DOWN]	HMX3	-13.9065	-3.79768	0.991494	0.0374284	0.756385		[DOWN]	WNK3	-2.32679	-1.21834	4.54936	0.0492263	0.589548
[DOWN]	LOC110072139	-5.90184	-2.56116	2.28619	0.0285256	0.589004		[DOWN]	TRNAV-UAC	-7.71788	-2.9482	1.80819	0.048354	0.509009		[DOWN]	KLF7	-2.00353	-1.00254	4.37643	0.0372348	0.756385		[DOWN]	KDM1B	-1.96136	-0.971853	4.6563	0.0490835	0.5894
[DOWN]	STAT1	-1.973	-0.980389	5.93667	0.028434	0.589004		[DOWN]	LOC110080008	-1.72334	-0.785203	5.53513	0.0483126	0.509009		[DOWN]	KLC4	-1.56174	-0.64315	6.4438	0.0371303	0.756385		[DOWN]	CDC34	-1.89546	-0.92255	4.63859	0.0490679	0.5894
[DOWN]	SLC3A1	-3.96787	-1.98837	2.83267	0.0280009	0.589004		[DOWN]	LOC110086012	-5.90167	-2.56112	2.26212	0.0483102	0.509009		[DOWN]	CHN1	-2.44892	-1.29215	4.29511	0.0370566	0.756385		[DOWN]	GRM4	-12.2665	-3.61666	1.34069	0.049047	0.5894
[DOWN]	OLIG1	-7.92109	-2.9857	1.89968	0.0277325	0.589004		[DOWN]	OSBPL2	-1.50335	-0.588183	6.60589	0.0482875	0.509009		[DOWN]	RBBP8NL	-3.0553	-1.61131	2.97069	0.0367894	0.756385		[DOWN]	LOC110082929	-12.2665	-3.61666	1.34069	0.049047	0.5894
[DOWN]	KCNK15	-3.57122	-1.83642	3.01008	0.0273373	0.588546		[DOWN]	ZC3H12C	-1.71708	-0.779954	5.38062	0.0480988	0.509009		[DOWN]	LOC110070956	-8.8365	-3.14347	1.62523	0.0367521	0.756385		[DOWN]	LOC110082677	-12.2665	-3.61666	1.34069	0.049047	0.5894
[DOWN]	IGSF11	-13.872	-3.79411	1.24203	0.0272449	0.587315		[DOWN]	LOC110070614	-12.3562	-3.62716	1.3118	0.0480575	0.509009		[DOWN]	KIF19	-2.10059	-1.07079	4.39667	0.0366033	0.756385		[DOWN]	TRDN	-12.2665	-3.61666	1.34069	0.049047	0.5894
[DOWN]	LOC110090159	-13.872	-3.79411	1.24203	0.0272449	0.587315		[DOWN]	FGF20	-12.3562	-3.62716	1.3118	0.0480575	0.509009		[DOWN]	LOC110091516	-14.3378	-3.84175	0.991299	0.0361672	0.756385		[DOWN]	LOC110076875	-12.2665	-3.61666	1.34069	0.049047	0.5894
[DOWN]	LOC110079691	-13.872	-3.79411	1.24203	0.0272449	0.587315		[DOWN]	LOC110083044	-12.3562	-3.62716	1.3118	0.0480575	0.509009		[DOWN]	LOC110070503	-14.3378	-3.84175	0.991299	0.0361672	0.756385		[DOWN]	RSPH3	-12.2665	-3.61666	1.34069	0.049047	0.5894
[DOWN]	CNMD	-13.872	-3.79411	1.24203	0.0272449	0.587315		[DOWN]	ARPP21	-12.3562	-3.62716	1.3118	0.0480575	0.509009		[DOWN]	AGBL1	-14.3378	-3.84175	0.991299	0.0361672	0.756385		[DOWN]	LOC110079698	-12.2957	-3.62008	1.34117	0.0488954	0.5894
[DOWN]	LOC110082605	-13.872	-3.79411	1.24203	0.0272449	0.587315		[DOWN]	LOC110090644	-12.3562	-3.62716	1.3118	0.0480575	0.509009		[DOWN]	UBE2U	-14.3378	-3.84175	0.991299	0.0361672	0.756385		[DOWN]	LOC110075079	-12.2957	-3.62008	1.34117	0.0488954	0.5894
[DOWN]	LOC110070521	-13.872	-3.79411	1.24203	0.0272449	0.587315		[DOWN]	MYO18B	-12.3562	-3.62716	1.3118	0.0480575	0.509009		[DOWN]	SLC4A10	-14.3378	-3.84175	0.991299	0.0361672	0.756385		[DOWN]	LOC110073586	-1.90456	-0.929456	4.5772	0.0486893	0.589051
[DOWN]	GDNF	-13.872	-3.79411	1.24203	0.0272449	0.587315		[DOWN]	LOC110088756	-12.3562	-3.62716	1.3118	0.0480575	0.509009		[DOWN]	LOC110070737	-3.51253	-1.81251	2.65891	0.0360032	0.756385		[DOWN]	LOC110081184	-2.50797	-1.32652	3.47782	0.0486695	0.589051
[DOWN]	TDRKH	-13.872	-3.79411	1.24203	0.0272449	0.587315		[DOWN]	LOC110070419	-7.45745	-2.89868	1.91485	0.0479902	0.509009		[DOWN]	LOC110070797	-2.92536	-1.54861	3.54289	0.0359943	0.756385		[DOWN]	CDC16	-1.98953	-0.992429	4.28143	0.0482498	0.585295
[DOWN]	LOC110077713	-13.872	-3.79411	1.24203	0.0272449	0.587315		[DOWN]	ERGIC3	-2.14095	-1.09825	4.28302	0.0479706	0.509009		[DOWN]	MGAT5	-1.82157	-0.865184	5.29293	0.0356455	0.756385		[DOWN]	PNISR	-1.48333	-0.568835	7.58043	0.0482384	0.585295
[DOWN]	LOC110090554	-13.872	-3.79411	1.24203	0.0272449	0.587315		[DOWN]	LOC110086231	-5.60613	-2.487	3.00338	0.0478045	0.509009		[DOWN]	LOC110086130	-4.68974	-2.22951	3.38383	0.0355421	0.756385		[DOWN]	CEACAM19	-5.86969	-2.55328	2.20026	0.0481606	0.585295
[DOWN]	CARMIL2	-13.872	-3.79411	1.24203	0.0272449	0.587315		[DOWN]	SCP2D1	-12.7158	-3.66855	1.372	0.0477896	0.509009		[DOWN]	SMAD9	-2.37366	-1.24712	3.60317	0.0355396	0.756385		[DOWN]	ACHE	-6.09179	-2.60687	2.12097	0.0481269	0.585295
[DOWN]	LOC110075569	-13.872	-3.79411	1.24203	0.0272449	0.587315		[DOWN]	NEK10	-12.7158	-3.66855	1.372	0.0477896	0.509009		[DOWN]	PTPN21	-1.54681	-0.629298	6.49843	0.0353421	0.756385		[DOWN]	PGP	-1.74486	-0.803113	5.17557	0.0480714	0.585173
[DOWN]	JCHAIN	-13.872	-3.79411	1.24203	0.0272449	0.587315		[DOWN]	LTB4R	-12.7158	-3.66855	1.372	0.0477896	0.509009		[DOWN]	SLC25A48	-4.03035	-2.0109	2.6445	0.0353186	0.756385		[DOWN]	LOC110089743	-6.06896	-2.60145	2.14603	0.0480414	0.585173
[DOWN]	ITM2C	-9.53605	-3.25339	1.67679	0.0271298	0.587315		[DOWN]	LOC110080075	-12.7158	-3.66855	1.372	0.0477896	0.509009		[DOWN]	LOC110084969	-2.8787	-1.52542	3.09042	0.0352705	0.756385		[DOWN]	SPPL2A	-1.51158	-0.59606	6.55089	0.0479431	0.585173
[DOWN]	LOC110071725	-9.53605	-3.25339	1.67679	0.0271298	0.587315		[DOWN]	TRH	-12.7158	-3.66855	1.372	0.0477896	0.509009		[DOWN]	MAN1A1	-1.52208	-0.606046	8.25446	0.0352086	0.756385		[DOWN]	VEGFB	-6.54401	-2.71018	2.31057	0.0478201	0.585173
[DOWN]	TPD52L1	-3.31043	-1.72702	3.42002	0.0261492	0.579415		[DOWN]	VIPR2	-12.7158	-3.66855	1.372	0.0477896	0.509009		[DOWN]	LOC110091750	-2.88663	-1.52939	3.22774	0.0351794	0.756385		[DOWN]	MEF2C	-1.57305	-0.653567	6.09344	0.0476213	0.583287
[DOWN]	ATP2C1	-5.0329	-2.33139	7.92579	0.0259376	0.577014		[DOWN]	P2RY8	-12.7158	-3.66855	1.372	0.0477896	0.509009		[DOWN]	PTGIS	-1.55685	-0.638633	8.02274	0.0351619	0.756385		[DOWN]	PLCL2	-2.50784	-1.32645	3.68511	0.0476149	0.583287
[DOWN]	LOC110077283	-3.86979	-1.95226	2.98319	0.0258893	0.577014		[DOWN]	LOC110077741	-12.7158	-3.66855	1.372	0.0477896	0.509009		[DOWN]	CLK4	-1.63395	-0.70836	5.76668	0.035113	0.756385		[DOWN]	XYLT1	-1.63253	-0.707108	5.5364	0.0474462	0.583155
[DOWN]	LOC110082501	-9.5346	-3.25317	1.88123	0.0256207	0.572264		[DOWN]	LOC110089620	-12.7158	-3.66855	1.372	0.0477896	0.509009		[DOWN]	EPB41L4A	-1.8394	-0.879233	5.18927	0.0350174	0.756385		[DOWN]	CDC14A	-1.71377	-0.77717	5.14777	0.0473032	0.582048
[DOWN]	STX11	-9.77735	-3.28944	1.69016	0.0254815	0.569919		[DOWN]	LOC110076804	-12.7158	-3.66855	1.372	0.0477896	0.509009		[DOWN]	FSD2	-3.62462	-1.85783	2.62737	0.0349807	0.756385		[DOWN]	LEPR	-1.66168	-0.732646	5.59382	0.0472421	0.581854
[DOWN]	LOC110080874	-14.473	-3.85529	1.25811	0.0253309	0.568072		[DOWN]	LOC110088669	-12.7158	-3.66855	1.372	0.0477896	0.509009		[DOWN]	TICRR	-4.42026	-2.14413	2.54723	0.0349712	0.756385		[DOWN]	LOC110088003	-12.2909	-3.61952	1.34085	0.0472264	0.581854
[DOWN]	LOC110090010	-14.473	-3.85529	1.25811	0.0253309	0.568072		[DOWN]	LOC110078898	-4.12556	-2.04459	2.68571	0.0476614	0.509009		[DOWN]	TRPV1	-4.16105	-2.05695	2.51566	0.0349031	0.756385		[DOWN]	LOC110078402	-12.2909	-3.61952	1.34085	0.0472264	0.581854
[DOWN]	NMBR	-14.473	-3.85529	1.25811	0.0253309	0.568072		[DOWN]	CDC16	-1.89642	-0.923279	4.84917	0.0476156	0.509009		[DOWN]	MB21D1	-2.89244	-1.53229	3.5031	0.03487	0.756385		[DOWN]	FGF19	-12.2909	-3.61952	1.34085	0.0472264	0.581854
[DOWN]	LOC110073220	-14.473	-3.85529	1.25811	0.0253309	0.568072		[DOWN]	KCNK15	-3.28574	-1.71622	3.27797	0.0475842	0.509009		[DOWN]	LOC110080706	-13.4148	-3.74575	1.03601	0.0347552	0.756385		[DOWN]	LOC110073434	-12.2909	-3.61952	1.34085	0.0472264	0.581854
[DOWN]	CNTNAP2	-14.473	-3.85529	1.25811	0.0253309	0.568072		[DOWN]	SLC16A5	-3.98062	-1.99299	2.68426	0.0474923	0.509009		[DOWN]	LOC110089738	-13.4148	-3.74575	1.03601	0.0347552	0.756385		[DOWN]	LOC110076211	-12.2909	-3.61952	1.34085	0.0472264	0.581854
[DOWN]	LOC110090481	-14.473	-3.85529	1.25811	0.0253309	0.568072		[DOWN]	PTGER1	-7.74376	-2.95303	2.16418	0.0474583	0.509009		[DOWN]	IRX1	-2.38513	-1.25407	3.68872	0.0347258	0.756385		[DOWN]	RNF19B	-1.93694	-0.953778	4.70217	0.0471888	0.581854
[DOWN]	LOC110075488	-14.473	-3.85529	1.25811	0.0253309	0.568072		[DOWN]	LOC110085646	-12.4473	-3.63776	1.31359	0.0474547	0.509009		[DOWN]	ABAT	-2.79997	-1.48541	3.39384	0.0346027	0.756385		[DOWN]	RRAD	-12.3004	-3.62064	1.34101	0.0471782	0.581854
[DOWN]	TPPP3	-7.01868	-2.8112	2.19203	0.025309	0.568072		[DOWN]	FIGN	-2.18743	-1.12923	4.29097	0.0468896	0.509009		[DOWN]	CD6	-14.6454	-3.87237	0.998423	0.0345547	0.756385		[DOWN]	LOC110080154	-12.3004	-3.62064	1.34101	0.0471782	0.581854
[DOWN]	MYO5C	-2.57902	-1.36682	4.01059	0.0251046	0.568072		[DOWN]	DNM1	-2.76482	-1.46719	3.37481	0.0468225	0.509009		[DOWN]	CELF5	-14.6454	-3.87237	0.998423	0.0345547	0.756385		[DOWN]	SLC26A1	-12.3004	-3.62064	1.34101	0.0471782	0.581854
[DOWN]	F8	-35.8088	-5.16224	5.86811	0.0249656	0.568072		[DOWN]	LARP4	-1.45061	-0.536655	7.94723	0.0466539	0.507965		[DOWN]	ZCCHC8	-1.70421	-0.769101	5.38608	0.0345486	0.756385		[DOWN]	TMPRSS7	-12.3004	-3.62064	1.34101	0.0471782	0.581854
[DOWN]	ROBO2	-2.16648	-1.11535	4.74047	0.0247873	0.568072		[DOWN]	HELZ2	-2.00315	-1.00227	4.97236	0.0466491	0.507965		[DOWN]	WDPCP	-6.51798	-2.70442	1.88357	0.0342733	0.756385		[DOWN]	VIP	-12.3004	-3.62064	1.34101	0.0471782	0.581854
[DOWN]	SLC22A3	-2.10388	-1.07305	4.72509	0.0244801	0.563381		[DOWN]	ZRSR2	-1.81463	-0.859677	5.43443	0.0465807	0.507826		[DOWN]	NAPB	-1.96402	-0.973813	4.42945	0.0342381	0.756385		[DOWN]	SLC2A2	-12.3004	-3.62064	1.34101	0.0471782	0.581854
[DOWN]	RERG	-94.7807	-6.56652	5.96827	0.0243266	0.560621		[DOWN]	NFKBIA	-1.62042	-0.696367	5.76075	0.0465024	0.507302		[DOWN]	DMXL2	-2.48775	-1.31484	3.51587	0.0341838	0.756385		[DOWN]	ACOT7	-4.29898	-2.104	2.54986	0.0471772	0.581854
[DOWN]	CADM2	-2.06744	-1.04784	5.0291	0.0237585	0.549807		[DOWN]	LOC110082269	-5.78932	-2.53339	2.25213	0.0463867	0.506724		[DOWN]	LOC110087298	-4.44518	-2.15224	2.35347	0.0338367	0.756385		[DOWN]	LOC110070135	-6.60412	-2.72337	2.17227	0.0470856	0.581854
[DOWN]	SULT2A1	-15.0947	-3.91597	1.27418	0.0235222	0.545851		[DOWN]	SAMD8	-1.54343	-0.62614	6.34274	0.0462727	0.506109		[DOWN]	LOC110078899	-1.88425	-0.913989	4.96697	0.0337361	0.756385		[DOWN]	GRM6	-12.718	-3.6688	1.34714	0.0468565	0.581854
[DOWN]	TEKT4	-15.0947	-3.91597	1.27418	0.0235222	0.545851		[DOWN]	SNED1	-2.18399	-1.12697	4.30161	0.0462585	0.506109		[DOWN]	LOC110079128	-8.05763	-3.01036	1.6016	0.0337326	0.756385		[DOWN]	LOC110077073	-12.718	-3.6688	1.34714	0.0468565	0.581854
[DOWN]	MAJIN	-15.0947	-3.91597	1.27418	0.0235222	0.545851		[DOWN]	EPHX4	-2.34108	-1.22717	3.89174	0.0461008	0.505216		[DOWN]	GCNT3	-4.78855	-2.25959	2.65981	0.033718	0.756385		[DOWN]	LOC110071938	-12.718	-3.6688	1.34714	0.0468565	0.581854
[DOWN]	NEURL1	-15.0947	-3.91597	1.27418	0.0235222	0.545851		[DOWN]	SLC22A23	-1.86038	-0.895601	5.05599	0.0460552	0.505129		[DOWN]	LOC110087311	-8.77521	-3.13343	5.71896	0.03365	0.756385		[DOWN]	STAP2	-12.718	-3.6688	1.34714	0.0468565	0.581854
[DOWN]	CUNH4orf22	-15.0947	-3.91597	1.27418	0.0235222	0.545851		[DOWN]	MAP3K2	-1.43398	-0.52002	7.78908	0.0460529	0.505129		[DOWN]	LOC110087253	-2.01151	-1.00828	4.89206	0.0335228	0.756385		[DOWN]	CACNA1S	-12.718	-3.6688	1.34714	0.0468565	0.581854
[DOWN]	TTC16	-15.0947	-3.91597	1.27418	0.0235222	0.545851		[DOWN]	MYO1B	-1.61269	-0.68947	6.22211	0.0460387	0.505129		[DOWN]	LOC110070390	-2.64453	-1.40301	3.39263	0.0334465	0.756385		[DOWN]	TMCC3	-1.84209	-0.881345	4.83762	0.046757	0.581854
[DOWN]	FNDC7	-15.0947	-3.91597	1.27418	0.0235222	0.545851		[DOWN]	LRCH2	-1.58401	-0.663583	5.98961	0.0460379	0.505129		[DOWN]	TMEM183A	-2.00848	-1.00611	4.64019	0.0333547	0.756385		[DOWN]	LOC110084885	-12.7585	-3.67338	1.34777	0.0466605	0.581854
[DOWN]	CCDC88B	-7.63454	-2.93254	2.08368	0.0232859	0.545851		[DOWN]	CHUK	-1.56637	-0.647422	6.06786	0.0459862	0.505129		[DOWN]	LOC110076860	-6.81624	-2.76898	1.82112	0.0333113	0.756385		[DOWN]	LOC110076904	-12.7585	-3.67338	1.34777	0.0466605	0.581854
[DOWN]	TMEM40	-19.72	-4.30159	4.9568	0.0232066	0.545851		[DOWN]	MAPK8IP1	-2.49548	-1.31932	3.93783	0.0459477	0.505129		[DOWN]	LOC110074851	-9.54339	-3.2545	1.554	0.033083	0.756385		[DOWN]	LOC110083896	-2.22432	-1.15336	3.95559	0.0463699	0.581854
[DOWN]	COL20A1	-8.2824	-3.05005	1.94896	0.023149	0.545851		[DOWN]	HECW2	-3.28854	-1.71745	3.10819	0.0459151	0.505129		[DOWN]	SCNN1A	-9.29759	-3.21686	1.70203	0.033042	0.756385		[DOWN]	LOC110070871	-2.41997	-1.27499	3.69503	0.0462609	0.581472
[DOWN]	LOC110086298	-2.08175	-1.0578	5.94155	0.0228193	0.544693		[DOWN]	MORC1	-12.7325	-3.67044	1.31694	0.0458938	0.505129		[DOWN]	EXPH5	-1.75768	-0.813671	5.61259	0.0330167	0.756385		[DOWN]	STARD3NL	-1.53968	-0.622632	6.09683	0.0461827	0.5809
[DOWN]	ELN	-2.0427	-1.03048	5.99975	0.0228178	0.544693		[DOWN]	RS1	-12.7325	-3.67044	1.31694	0.0458938	0.505129		[DOWN]	ZBTB20	-1.55996	-0.641513	6.40714	0.0328109	0.756385		[DOWN]	KATNAL2	-5.752	-2.52406	2.10443	0.0460456	0.579587
[DOWN]	POMC	-9.81372	-3.2948	1.92049	0.0224548	0.539853		[DOWN]	ZHX3	-1.72737	-0.788573	5.4287	0.0458518	0.505129		[DOWN]	LOC110083675	-4.15342	-2.0543	2.71042	0.0326604	0.756385		[DOWN]	PLXNC1	-1.5668	-0.647819	6.50085	0.0460328	0.579587
[DOWN]	TENM2	-5.8754	-2.55469	2.507	0.0224442	0.539853		[DOWN]	LOC110071113	-2.6621	-1.41256	3.6877	0.0457103	0.505129		[DOWN]	MCMDC2	-8.90005	-3.15381	1.73225	0.0325552	0.756385		[DOWN]	TRAF3	-1.71559	-0.778701	5.16303	0.0459671	0.579421
[DOWN]	FOXI2	-5.03405	-2.33172	2.47504	0.0223483	0.538846		[DOWN]	LOC110081945	-2.62328	-1.39137	3.57591	0.0456139	0.505129		[DOWN]	LOC110071080	-11.9027	-3.57322	1.73304	0.0325398	0.756385		[DOWN]	LOC110075430	-2.32572	-1.21768	3.89422	0.045875	0.579421
[DOWN]	DUSP5	-6.38855	-2.67549	2.30221	0.0223326	0.538846		[DOWN]	FAM71F2	-8.59818	-3.10403	1.83428	0.0455392	0.505129		[DOWN]	LINGO1	-16.4084	-4.03636	1.07704	0.0324435	0.756385		[DOWN]	GNAS	-1.48543	-0.570879	7.17812	0.0457875	0.579254
[DOWN]	KPNA1	-6.65178	-2.73374	8.63887	0.022154	0.53571		[DOWN]	GNB5	-3.12671	-1.64464	3.28269	0.0454986	0.505129		[DOWN]	LOC110073980	-16.4084	-4.03636	1.07704	0.0324435	0.756385		[DOWN]	LOC110088037	-1.66302	-0.733809	5.70031	0.0457149	0.579254
[DOWN]	TSC1	-2.00881	-1.00634	5.18961	0.0219714	0.533615		[DOWN]	LOC110089621	-1.98407	-0.988464	5.4343	0.0454611	0.505129		[DOWN]	LOC110090670	-16.4084	-4.03636	1.07704	0.0324435	0.756385		[DOWN]	GRIK1	-7.11584	-2.83103	1.83477	0.0452744	0.577775
[DOWN]	LOC110088427	-2.44846	-1.29187	6.22491	0.0218755	0.532404		[DOWN]	ABCA1	-1.46269	-0.548623	7.77556	0.0451955	0.503167		[DOWN]	LOC110089011	-3.19882	-1.67754	3.50386	0.0323064	0.756385		[DOWN]	AFAP1	-1.5007	-0.585634	6.90117	0.0452453	0.577775
[DOWN]	AGL	-7.39987	-2.8875	9.00723	0.0218662	0.532404		[DOWN]	TFAP2A	-1.88033	-0.910988	5.09925	0.0451821	0.503167		[DOWN]	WNK2	-1.60537	-0.68291	6.4429	0.032291	0.756385		[DOWN]	LOC110088500	-5.88576	-2.55723	2.31379	0.0451789	0.577698
[DOWN]	FAM89A	-2.31674	-1.2121	4.44347	0.0218542	0.532404		[DOWN]	COL6A1	-1.42082	-0.506725	9.04653	0.0451201	0.502994		[DOWN]	PCYT1B	-7.25624	-2.85922	2.17598	0.0322006	0.756385		[DOWN]	BANK1	-4.75588	-2.24971	2.33031	0.0451772	0.577698
[DOWN]	CUNH14orf132	-15.7364	-3.97603	1.29024	0.0218178	0.532404		[DOWN]	AGO2	-1.59411	-0.672752	6.08791	0.0451016	0.502994		[DOWN]	PLCL2	-3.22917	-1.69116	3.04051	0.0320838	0.756385		[DOWN]	DTX4	-2.05123	-1.03649	4.24065	0.0451236	0.577698
[DOWN]	LOC110070735	-15.7364	-3.97603	1.29024	0.0218178	0.532404		[DOWN]	ANK3	-1.43561	-0.521659	8.3503	0.0450357	0.502994		[DOWN]	ATP11C	-1.57035	-0.651088	6.38609	0.0320537	0.756385		[DOWN]	PCGF6	-1.77912	-0.831168	5.10584	0.0450851	0.577698
[DOWN]	LOC110082709	-15.7364	-3.97603	1.29024	0.0218178	0.532404		[DOWN]	ZNF521	-1.64341	-0.716695	5.88552	0.0449829	0.502994		[DOWN]	RYR2	-3.05107	-1.60931	3.39096	0.0320236	0.756385		[DOWN]	EGLN3	-1.76462	-0.819359	5.21287	0.0448112	0.575634
[DOWN]	GCK	-15.7364	-3.97603	1.29024	0.0218178	0.532404		[DOWN]	LOC110082964	-6.42216	-2.68306	2.3541	0.0447608	0.501832		[DOWN]	CALR3	-8.93671	-3.15974	1.66616	0.031907	0.756385		[DOWN]	LOC110083485	-3.34543	-1.74219	2.85198	0.0447836	0.575634
[DOWN]	LOC110071412	-15.7364	-3.97603	1.29024	0.0218178	0.532404		[DOWN]	FLT4	-6.66065	-2.73566	2.0617	0.0447185	0.501832		[DOWN]	WDR47	-1.57717	-0.657337	6.28591	0.0318827	0.756385		[DOWN]	LOC110090701	-7.87945	-2.9781	1.92706	0.0446008	0.575634
[DOWN]	LOC110081268	-15.7364	-3.97603	1.29024	0.0218178	0.532404		[DOWN]	TIMP2	-1.45877	-0.544752	7.83695	0.0447053	0.501832		[DOWN]	CAPN8	-15.4202	-3.94675	1.00538	0.0318402	0.756385		[DOWN]	TTC39C	-1.98789	-0.991239	4.54704	0.0445558	0.575634
[DOWN]	LOC110087957	-15.7364	-3.97603	1.29024	0.0218178	0.532404		[DOWN]	PRICKLE2	-2.1697	-1.11749	4.36681	0.0446643	0.501832		[DOWN]	TMEM141	-4.05619	-2.02012	2.48512	0.0317492	0.756385		[DOWN]	LOC110089353	-2.01785	-1.01282	4.31993	0.0443922	0.575634
[DOWN]	LOC110074591	-15.7364	-3.97603	1.29024	0.0218178	0.532404		[DOWN]	ACSL3	-1.77679	-0.829277	5.24447	0.0446411	0.501832		[DOWN]	LOC110080028	-14.3342	-3.84139	1.04964	0.0317392	0.756385		[DOWN]	STEAP4	-6.93852	-2.79463	8.10728	0.0442623	0.575634
[DOWN]	LOC110072303	-15.7364	-3.97603	1.29024	0.0218178	0.532404		[DOWN]	LOC110089307	-3.1002	-1.63236	3.31686	0.0446352	0.501832		[DOWN]	LOC110087426	-14.3342	-3.84139	1.04964	0.0317392	0.756385		[DOWN]	DLX2	-5.65137	-2.4986	2.2535	0.0442571	0.575634
[DOWN]	CA12	-15.7364	-3.97603	1.29024	0.0218178	0.532404		[DOWN]	RASA2	-1.56534	-0.646478	6.26413	0.0444918	0.50168		[DOWN]	LOC110090911	-14.3342	-3.84139	1.04964	0.0317392	0.756385		[DOWN]	LOC110088851	-6.37636	-2.67273	2.21221	0.0442381	0.575634
[DOWN]	KLF10	-5.36975	-2.42485	7.96395	0.0217132	0.532404		[DOWN]	LOC110090636	-4.99535	-2.32058	2.38232	0.0444454	0.50168		[DOWN]	CHKA	-3.35714	-1.74723	6.09951	0.0317066	0.756385		[DOWN]	IPMK	-1.64087	-0.714457	6.75033	0.0441914	0.575634
[DOWN]	PCDH20	-3.85634	-1.94723	3.05008	0.0216944	0.532404		[DOWN]	FAM19A3	-13.0231	-3.70301	1.32029	0.0443706	0.501286		[DOWN]	SHOX2	-2.00193	-1.00139	4.626	0.0314857	0.756385		[DOWN]	LOC110088484	-2.94389	-1.55772	5.75765	0.0441117	0.575634
[DOWN]	GPM6A	-2.06735	-1.04779	5.20425	0.0216535	0.532404		[DOWN]	LOC110080479	-13.0231	-3.70301	1.32029	0.0443706	0.501286		[DOWN]	PBLD	-5.00708	-2.32397	2.17985	0.0313096	0.756385		[DOWN]	LOC110082672	-2.71286	-1.43981	3.33435	0.0441097	0.575634
[DOWN]	MICAL1	-2.47038	-1.30473	4.0904	0.0216166	0.532404		[DOWN]	LOC110091022	-13.0231	-3.70301	1.32029	0.0443706	0.501286		[DOWN]	RPIA	-1.78307	-0.834361	5.55447	0.0312311	0.756385		[DOWN]	RWDD4	-1.83826	-0.878344	4.81507	0.0440971	0.575634
[DOWN]	ANPEP	-2.04589	-1.03273	5.24879	0.0215977	0.532404		[DOWN]	LOC110080201	-13.0231	-3.70301	1.32029	0.0443706	0.501286		[DOWN]	DIAPH2	-1.55531	-0.637207	7.72993	0.0308927	0.756385		[DOWN]	LOC110085047	-5.74244	-2.52166	2.10468	0.0440413	0.575634
[DOWN]	CNOT2	-4.83356	-2.27309	7.6781	0.0214391	0.532404		[DOWN]	LOC110079986	-13.0231	-3.70301	1.32029	0.0443706	0.501286		[DOWN]	LMTK2	-1.72747	-0.78866	5.58351	0.0308743	0.756385		[DOWN]	NLK	-1.53184	-0.615267	6.48802	0.0440364	0.575634
[DOWN]	LOC110091480	-10.0852	-3.33417	1.92594	0.0214231	0.532404		[DOWN]	MORN3	-13.0231	-3.70301	1.32029	0.0443706	0.501286		[DOWN]	SETD1A	-1.70776	-0.772104	5.38882	0.0308606	0.756385		[DOWN]	LGR5	-1.54314	-0.62587	7.67888	0.0439212	0.575634
[DOWN]	CNTN5	-2.48979	-1.31602	4.21256	0.0214015	0.532404		[DOWN]	CACNG7	-13.0231	-3.70301	1.32029	0.0443706	0.501286		[DOWN]	LOC110071635	-3.86806	-1.95161	2.72497	0.0307809	0.756385		[DOWN]	SLC30A1	-1.56535	-0.646482	6.28344	0.0438952	0.575634
[DOWN]	LOC110086761	-2.22165	-1.15163	4.63644	0.0210932	0.532404		[DOWN]	LOC110075902	-13.0231	-3.70301	1.32029	0.0443706	0.501286		[DOWN]	CD79B	-8.33769	-3.05965	1.61356	0.0306324	0.756385		[DOWN]	WDR60	-1.86521	-0.899339	4.70199	0.0438882	0.575634
[DOWN]	PTER	-3.35874	-1.74792	3.37928	0.0210524	0.532404		[DOWN]	LOC110087990	-13.0231	-3.70301	1.32029	0.0443706	0.501286		[DOWN]	LOC110081750	-15.2625	-3.93192	1.1549	0.030585	0.756385		[DOWN]	LOC110086869	-2.16236	-1.11261	4.69613	0.04383	0.575634
[DOWN]	LPL	-2.15681	-1.1089	4.80623	0.0210011	0.532404		[DOWN]	SGCZ	-13.0231	-3.70301	1.32029	0.0443706	0.501286		[DOWN]	MEIS3	-15.2625	-3.93192	1.1549	0.030585	0.756385		[DOWN]	COG3	-1.6106	-0.687594	5.74346	0.0435984	0.575634
[DOWN]	GALNT6	-6.77013	-2.75918	2.22219	0.0209919	0.532404		[DOWN]	MCOLN2	-13.0231	-3.70301	1.32029	0.0443706	0.501286		[DOWN]	LOC110077290	-15.2625	-3.93192	1.1549	0.030585	0.756385		[DOWN]	PAQR4	-2.79117	-1.48087	3.39385	0.0435577	0.575634
[DOWN]	LOC110086466	-3.01513	-1.59222	3.47371	0.0207697	0.532404		[DOWN]	NOVA2	-13.0231	-3.70301	1.32029	0.0443706	0.501286		[DOWN]	RSAD2	-15.2625	-3.93192	1.1549	0.030585	0.756385		[DOWN]	GLB1	-2.0937	-1.06606	4.25038	0.0435488	0.575634
[DOWN]	GNAO1	-9.99681	-3.32147	2.01823	0.0205295	0.532404		[DOWN]	LOC110088706	-13.0231	-3.70301	1.32029	0.0443706	0.501286		[DOWN]	LOC110085234	-15.2625	-3.93192	1.1549	0.030585	0.756385		[DOWN]	DES	-2.3415	-1.22743	3.86958	0.0432784	0.575634
[DOWN]	SPI1	-24.4286	-4.6105	4.70709	0.0203214	0.531445		[DOWN]	ARHGAP18	-1.90192	-0.927453	4.8365	0.0443507	0.501286		[DOWN]	LOC110085150	-15.2625	-3.93192	1.1549	0.030585	0.756385		[DOWN]	LOC110071430	-7.42306	-2.89201	1.8466	0.0431503	0.575634
[DOWN]	CCDC3	-4.21603	-2.07588	2.90746	0.0199503	0.526357		[DOWN]	CHEK1	-2.35841	-1.23781	4.00482	0.0443424	0.501286		[DOWN]	LOC110088229	-15.2625	-3.93192	1.1549	0.030585	0.756385		[DOWN]	LOC110078774	-5.88213	-2.55634	2.17663	0.0431401	0.575634
[DOWN]	MFAP4	-2.07101	-1.05033	5.93976	0.0194339	0.517152		[DOWN]	CACNG4	-5.74955	-2.52345	2.41244	0.0441336	0.501286		[DOWN]	LOC110074102	-15.2625	-3.93192	1.1549	0.030585	0.756385		[DOWN]	LOC110070934	-13.1926	-3.72166	1.35376	0.0431146	0.575634
[DOWN]	LVRN	-2.32394	-1.21657	6.31183	0.0192946	0.516375		[DOWN]	INHBA	-1.70467	-0.76949	5.52133	0.0440613	0.501286		[DOWN]	LRRC6	-15.2625	-3.93192	1.1549	0.030585	0.756385		[DOWN]	LOC110076412	-13.1926	-3.72166	1.35376	0.0431146	0.575634
[DOWN]	LOC110088004	-6.5416	-2.70964	2.35596	0.0189983	0.511051		[DOWN]	STEAP1	-2.10151	-1.07143	4.65127	0.0439821	0.501286		[DOWN]	LOC110080748	-1.62747	-0.702635	5.85836	0.0305478	0.756385		[DOWN]	LOC110077126	-14.872	-3.89453	1.3737	0.0430671	0.575634
[DOWN]	LYVE1	-4.25226	-2.08823	3.02424	0.0187648	0.509826		[DOWN]	SLC12A2	-1.53636	-0.619516	6.91039	0.0439358	0.501286		[DOWN]	LOC110071454	-5.31919	-2.41121	2.28204	0.03052	0.756385		[DOWN]	LEXM	-14.872	-3.89453	1.3737	0.0430671	0.575634
[DOWN]	SCFD1	-3.98658	-1.99515	7.16809	0.0186646	0.508024		[DOWN]	SKIL	-1.51446	-0.598805	6.64169	0.04375	0.501286		[DOWN]	USP37	-1.61349	-0.690182	6.23768	0.0304148	0.756385		[DOWN]	TSNAXIP1	-14.872	-3.89453	1.3737	0.0430671	0.575634
[DOWN]	FGF18	-7.40131	-2.88778	2.12434	0.0184559	0.503987		[DOWN]	MAST2	-1.44358	-0.529648	7.50242	0.0434844	0.499328		[DOWN]	BOLL	-15.3142	-3.9368	1.06331	0.0303926	0.756385		[DOWN]	LOC110083105	-14.872	-3.89453	1.3737	0.0430671	0.575634
[DOWN]	LOC110091652	-16.2195	-4.01966	1.31493	0.0182596	0.501912		[DOWN]	MYOC	-8.57466	-3.10008	2.00248	0.0434778	0.499328		[DOWN]	VSX2	-15.3142	-3.9368	1.06331	0.0303926	0.756385		[DOWN]	LOC110089710	-14.872	-3.89453	1.3737	0.0430671	0.575634
[DOWN]	LOC110078471	-16.2195	-4.01966	1.31493	0.0182596	0.501912		[DOWN]	IGF2	-2.87519	-1.52366	4.5154	0.0433534	0.498846		[DOWN]	PLEKHD1	-2.62091	-1.39007	3.51007	0.0302275	0.756385		[DOWN]	LOC110076748	-14.872	-3.89453	1.3737	0.0430671	0.575634
[DOWN]	LOC110072873	-16.2195	-4.01966	1.31493	0.0182596	0.501912		[DOWN]	LOC110089268	-1.79209	-0.841641	5.2538	0.0432959	0.498526		[DOWN]	LOC110077946	-14.0632	-3.81385	1.04277	0.0300402	0.756385		[DOWN]	FABP7	-14.872	-3.89453	1.3737	0.0430671	0.575634
[DOWN]	CHRNA1	-16.2195	-4.01966	1.31493	0.0182596	0.501912		[DOWN]	SGTB	-3.51751	-1.81456	3.05005	0.0430761	0.497699		[DOWN]	KIF16B	-1.61839	-0.69456	6.73209	0.0300009	0.756385		[DOWN]	ABL2	-1.84477	-0.883441	4.82953	0.0430313	0.575634
[DOWN]	LOC110071724	-16.2195	-4.01966	1.31493	0.0182596	0.501912		[DOWN]	AGGF1	-1.57261	-0.653165	6.10741	0.042896	0.4963		[DOWN]	LOC110091083	-1.57363	-0.654099	7.05222	0.0298618	0.756385		[DOWN]	IER3	-3.54	-1.82375	3.38554	0.0429843	0.575634
[DOWN]	LOC110071080	-16.2195	-4.01966	1.31493	0.0182596	0.501912		[DOWN]	LYVE1	-8.59803	-3.10401	2.07193	0.0428367	0.496298		[DOWN]	SHISA9	-4.15209	-2.05384	2.72602	0.0298065	0.756385		[DOWN]	LOC110080981	-13.2236	-3.72504	1.35423	0.0429783	0.575634
[DOWN]	PRRT1	-16.2195	-4.01966	1.31493	0.0182596	0.501912		[DOWN]	CYLD	-2.08244	-1.05827	4.52568	0.0427013	0.495412		[DOWN]	LOC110091652	-14.4757	-3.85557	1.09728	0.0297342	0.756385		[DOWN]	LOC110083149	-13.2236	-3.72504	1.35423	0.0429783	0.575634
[DOWN]	ADAMTS14	-3.19417	-1.67544	3.45363	0.0181732	0.501912		[DOWN]	LOC110083040	-2.38385	-1.25329	3.98969	0.0426839	0.495412		[DOWN]	MORN2	-5.8708	-2.55356	2.10402	0.0297155	0.756385		[DOWN]	FBXW11	-1.54398	-0.626655	6.43708	0.0429676	0.575634
[DOWN]	CDH2	-9.89527	-3.30674	10.7179	0.0181198	0.501912		[DOWN]	RTTN	-1.92808	-0.947165	5.04176	0.0423617	0.492155		[DOWN]	HPSE	-2.36597	-1.24243	4.03367	0.0296773	0.756385		[DOWN]	LOC110086513	-4.17417	-2.06149	2.52009	0.0428522	0.575634
[DOWN]	ARHGAP28	-79.286	-6.30899	5.30109	0.0180094	0.501912		[DOWN]	C1GALT1	-1.55005	-0.632313	6.41059	0.0423091	0.492155		[DOWN]	LOC110082916	-16.2305	-4.02064	1.01236	0.0292865	0.756385		[DOWN]	LOC110091406	-3.68338	-1.88103	3.04141	0.0427197	0.575634
[DOWN]	TTC29	-35.2744	-5.14055	3.47095	0.017887	0.501437		[DOWN]	SACS	-2.07225	-1.0512	4.66057	0.0421487	0.491715		[DOWN]	DLX4	-16.2305	-4.02064	1.01236	0.0292865	0.756385		[DOWN]	LOC110083683	-6.36313	-2.66974	2.39138	0.0426517	0.575634
[DOWN]	CDC42EP1	-3.20447	-1.68009	3.45711	0.017882	0.501437		[DOWN]	CEP170	-2.01284	-1.00923	4.72951	0.0420693	0.491471		[DOWN]	SLC52A3	-16.2305	-4.02064	1.01236	0.0292865	0.756385		[DOWN]	LOC110082674	-7.23253	-2.8545	1.9128	0.0426236	0.575634
[DOWN]	DPM3	-8.1872	-3.03337	2.12784	0.0178092	0.501091		[DOWN]	LOC110082731	-9.45554	-3.24116	1.85898	0.0419928	0.491471		[DOWN]	DISP3	-16.2305	-4.02064	1.01236	0.0292865	0.756385		[DOWN]	DUSP5	-2.91552	-1.54375	3.77594	0.0425587	0.575634
[DOWN]	DKKL1	-10.4298	-3.38264	2.04181	0.0176981	0.498804		[DOWN]	LOC110082891	-3.08239	-1.62405	3.31628	0.0419336	0.491471		[DOWN]	LOC110087889	-16.2305	-4.02064	1.01236	0.0292865	0.756385		[DOWN]	LOC110075469	-7.59208	-2.9245	1.85273	0.0425247	0.575634
[DOWN]	LOC110076451	-3.40035	-1.76568	3.31964	0.0173045	0.490197		[DOWN]	ST5	-1.54381	-0.626491	6.78505	0.0419307	0.491471		[DOWN]	LOC110088480	-16.2305	-4.02064	1.01236	0.0292865	0.756385		[DOWN]	PPP1R18	-1.59254	-0.67133	5.91673	0.0424338	0.575634
[DOWN]	NCBP2	-2.44256	-1.28839	4.27065	0.0171909	0.487808		[DOWN]	LOC110077167	-1.8182	-0.862511	6.44083	0.0418542	0.491471		[DOWN]	SLC6A7	-16.2305	-4.02064	1.01236	0.0292865	0.756385		[DOWN]	CPEB3	-1.61295	-0.689704	5.7048	0.0424199	0.575634
[DOWN]	LOC110087478	-11.2204	-3.48805	1.77969	0.0170615	0.484959		[DOWN]	GPR63	-2.15501	-1.10769	4.27079	0.0418211	0.491471		[DOWN]	SYNM	-1.68837	-0.755633	5.67187	0.0290818	0.756385		[DOWN]	KCTD14	-12.739	-3.67118	1.3473	0.0423478	0.575634
[DOWN]	LOC110080516	-16.8383	-4.07367	1.33048	0.0169737	0.484555		[DOWN]	MARCKS	-1.52792	-0.61157	6.77205	0.0417931	0.491471		[DOWN]	MARCO	-11.1459	-3.47845	2.03316	0.0286809	0.756385		[DOWN]	ADAD1	-12.739	-3.67118	1.3473	0.0423478	0.575634
[DOWN]	TMPRSS7	-16.8383	-4.07367	1.33048	0.0169737	0.484555		[DOWN]	LOC110082450	-2.68548	-1.42518	3.59298	0.0417624	0.491471		[DOWN]	LOC110070236	-2.97073	-1.57082	3.4882	0.0283822	0.756385		[DOWN]	LOC110086031	-12.739	-3.67118	1.3473	0.0423478	0.575634
[DOWN]	LOC110073213	-16.8383	-4.07367	1.33048	0.0169737	0.484555		[DOWN]	CPE	-3.38937	-1.76102	3.04064	0.0417458	0.491471		[DOWN]	LOC110078609	-15.1184	-3.91823	1.10393	0.0282218	0.756385		[DOWN]	MGAT4A	-1.59233	-0.671139	6.04922	0.0423025	0.575634
[DOWN]	LOC110075387	-16.8383	-4.07367	1.33048	0.0169737	0.484555		[DOWN]	UBE2V2	-1.5872	-0.666486	6.08189	0.0416827	0.491471		[DOWN]	TAP2	-15.1184	-3.91823	1.10393	0.0282218	0.756385		[DOWN]	LOC110091247	-2.49833	-1.32097	3.67217	0.0421301	0.575634
[DOWN]	FAM69B	-16.8383	-4.07367	1.33048	0.0169737	0.484555		[DOWN]	AP3D1	-1.57325	-0.653744	6.2519	0.041653	0.491471		[DOWN]	CAMK2N2	-15.1184	-3.91823	1.10393	0.0282218	0.756385		[DOWN]	MTM1	-1.54724	-0.629699	6.3664	0.0421297	0.575634
[DOWN]	CUNHXorf38	-2.7394	-1.45386	3.96476	0.01696	0.484555		[DOWN]	RARRES1	-2.49652	-1.31992	3.88198	0.0415495	0.491471		[DOWN]	CBLL1	-2.0046	-1.00331	4.59463	0.0281794	0.756385		[DOWN]	TMEM56	-2.43988	-1.28681	3.71356	0.0419888	0.575634
[DOWN]	LOC110084492	-4.60906	-2.20447	2.79258	0.0166199	0.483108		[DOWN]	TNFAIP6	-1.9002	-0.926148	4.83646	0.0414094	0.490926		[DOWN]	LOC110090687	-1.56358	-0.64485	7.19356	0.0280341	0.756385		[DOWN]	SDC1	-1.65386	-0.725839	6.89818	0.0418442	0.575634
[DOWN]	KRT18	-2.10399	-1.07313	5.79273	0.0165194	0.481863		[DOWN]	ABCC4	-2.06044	-1.04295	4.75612	0.0412438	0.49		[DOWN]	LOC110073519	-4.66274	-2.22118	2.46496	0.0279118	0.756385		[DOWN]	ARHGAP42	-1.56568	-0.646791	6.50665	0.0418367	0.575634
[DOWN]	LOC110078773	-9.06922	-3.18098	2.00743	0.0165158	0.481863		[DOWN]	ARHGAP10	-1.65422	-0.726153	5.90877	0.0410206	0.488038		[DOWN]	LRRFIP1	-1.53466	-0.617917	7.34627	0.0277266	0.756385		[DOWN]	LAG3	-14.3998	-3.84798	1.41971	0.0417754	0.575634
[DOWN]	HACD1	-10.8654	-3.44167	1.98083	0.016494	0.481863		[DOWN]	LOC110078944	-6.12456	-2.61461	2.16612	0.0410126	0.488038		[DOWN]	GPRC5A	-2.97802	-1.57436	5.46738	0.0276908	0.756385		[DOWN]	GNG13	-14.3998	-3.84798	1.41971	0.0417754	0.575634
[DOWN]	KLHL14	-3.46785	-1.79404	3.4355	0.0164266	0.481863		[DOWN]	RPGRIP1L	-1.74057	-0.799558	5.5261	0.0408813	0.488038		[DOWN]	LOC110080516	-10.3167	-3.3669	1.93532	0.0275386	0.756385		[DOWN]	LOC110078632	-14.3998	-3.84798	1.41971	0.0417754	0.575634
[DOWN]	CHAC1	-5.51392	-2.46308	2.66733	0.0163817	0.481863		[DOWN]	LOC110070257	-4.3816	-2.13146	3.79867	0.0407189	0.488038		[DOWN]	LOC110088004	-3.02333	-1.59614	4.42383	0.0274979	0.756385		[DOWN]	LOC110071710	-14.3998	-3.84798	1.41971	0.0417754	0.575634
[DOWN]	CYTIP	-5.8669	-2.5526	2.46831	0.0161646	0.479052		[DOWN]	LSAMP	-8.42983	-3.0755	1.9949	0.0406133	0.487988		[DOWN]	CEP57L1	-4.18466	-2.06511	2.79444	0.0274733	0.756385		[DOWN]	SLN	-14.3998	-3.84798	1.41971	0.0417754	0.575634
[DOWN]	NXPH2	-7.09285	-2.82637	2.33708	0.0159741	0.475943		[DOWN]	FCHO2	-1.58588	-0.66528	6.20384	0.0405456	0.487563		[DOWN]	SLC22A23	-1.86404	-0.898434	5.14584	0.0274519	0.756385		[DOWN]	LOC110074446	-14.3998	-3.84798	1.41971	0.0417754	0.575634
[DOWN]	SZT2	-6.34749	-2.66619	8.15449	0.0159509	0.475943		[DOWN]	LOC110079459	-13.1491	-3.71689	1.37701	0.0405132	0.487521		[DOWN]	TRIB2	-1.93342	-0.951152	4.77866	0.0268446	0.751098		[DOWN]	LOC110073039	-14.3998	-3.84798	1.41971	0.0417754	0.575634
[DOWN]	SMARCD3	-5.82474	-2.54219	2.72384	0.0157866	0.47374		[DOWN]	HDC	-13.1491	-3.71689	1.37701	0.0405132	0.487521		[DOWN]	LOC110085944	-9.16653	-3.19638	1.58097	0.0268099	0.751098		[DOWN]	SLC29A4	-14.3998	-3.84798	1.41971	0.0417754	0.575634
[DOWN]	LOC110082903	-17.4737	-4.12711	1.34601	0.0157646	0.47374		[DOWN]	LOC110083282	-13.1491	-3.71689	1.37701	0.0405132	0.487521		[DOWN]	LOC110085259	-10.4387	-3.38387	1.84978	0.0266628	0.748376		[DOWN]	LRR1	-3.1914	-1.67419	2.99858	0.0416751	0.575634
[DOWN]	EXOC3L2	-17.4737	-4.12711	1.34601	0.0157646	0.47374		[DOWN]	LOC110090800	-13.1491	-3.71689	1.37701	0.0405132	0.487521		[DOWN]	BRCA1	-2.87601	-1.52407	3.53022	0.0266602	0.748376		[DOWN]	ADGRG6	-1.53465	-0.617913	6.64228	0.0416628	0.575634
[DOWN]	LOC110072307	-17.4737	-4.12711	1.34601	0.0157646	0.47374		[DOWN]	SLC9A3	-8.94114	-3.16046	2.26809	0.0402852	0.487521		[DOWN]	LOC110088645	-1.95933	-0.970363	4.8462	0.0266225	0.748376		[DOWN]	SMAD1	-1.67472	-0.743918	5.70122	0.0416338	0.575634
[DOWN]	LOC110088459	-8.7826	-3.13465	9.20067	0.0157634	0.47374		[DOWN]	GPM6B	-1.78401	-0.83512	5.35429	0.0402778	0.487521		[DOWN]	STXBP5	-1.59895	-0.677127	6.59507	0.0265869	0.748376		[DOWN]	HSPB7	-14.465	-3.8545	1.42064	0.0415336	0.575634
[DOWN]	FAM3D	-9.92961	-3.31174	1.99567	0.0156667	0.47374		[DOWN]	NRCAM	-2.83559	-1.50365	3.70904	0.0402067	0.487521		[DOWN]	LOC110071387	-16.5408	-4.04796	1.07008	0.0265469	0.748376		[DOWN]	LOC110079645	-14.465	-3.8545	1.42064	0.0415336	0.575634
[DOWN]	AGTR1	-3.42521	-1.77619	3.40866	0.0154811	0.470495		[DOWN]	KIF19	-14.6503	-3.87286	1.39711	0.0400619	0.487521		[DOWN]	LOC110086773	-16.5408	-4.04796	1.07008	0.0265469	0.748376		[DOWN]	LOC110079048	-14.465	-3.8545	1.42064	0.0415336	0.575634
[DOWN]	A1CF	-21.3284	-4.41471	1.86963	0.0153904	0.46945		[DOWN]	LOC110071297	-14.6503	-3.87286	1.39711	0.0400619	0.487521		[DOWN]	ALPK2	-14.9946	-3.90637	1.05643	0.0264982	0.748376		[DOWN]	TRNAT-UGU	-14.465	-3.8545	1.42064	0.0415336	0.575634
[DOWN]	NPLOC4	-8.37346	-3.06582	8.95825	0.015112	0.464352		[DOWN]	LOC110081075	-14.6503	-3.87286	1.39711	0.0400619	0.487521		[DOWN]	MUT	-1.7941	-0.843261	5.50714	0.026447	0.748376		[DOWN]	LOC110085151	-14.465	-3.8545	1.42064	0.0415336	0.575634
[DOWN]	WASHC4	-6.01735	-2.58913	7.96738	0.0150906	0.464352		[DOWN]	RAG1	-14.6503	-3.87286	1.39711	0.0400619	0.487521		[DOWN]	CPM	-3.70337	-1.88884	2.81443	0.0263919	0.748376		[DOWN]	LOC110088024	-14.465	-3.8545	1.42064	0.0415336	0.575634
[DOWN]	FAN1	-14.3296	-3.84093	4.92289	0.0150854	0.464352		[DOWN]	LOC110089699	-14.6503	-3.87286	1.39711	0.0400619	0.487521		[DOWN]	ARHGEF38	-2.27571	-1.18632	4.28776	0.0263637	0.748376		[DOWN]	LOC110086358	-2.02836	-1.02031	4.50785	0.0415056	0.575634
[DOWN]	LOC110091550	-5.56769	-2.47708	2.62811	0.0150133	0.463883		[DOWN]	LOC110090541	-14.6503	-3.87286	1.39711	0.0400619	0.487521		[DOWN]	LOC110075381	-2.30682	-1.20591	4.20877	0.026206	0.748376		[DOWN]	CUNH6orf89	-1.67613	-0.745134	5.5525	0.0413352	0.575634
[DOWN]	LOC110075145	-11.6581	-3.54327	1.8145	0.014815	0.461172		[DOWN]	NFKBIZ	-1.77439	-0.827327	7.76767	0.0400316	0.487521		[DOWN]	COL11A1	-1.55993	-0.641485	7.78454	0.0261524	0.748376		[DOWN]	NKAIN3	-12.7512	-3.67256	1.34745	0.0412999	0.575634
[DOWN]	LHX8	-2.34273	-1.22819	4.54767	0.0148064	0.461172		[DOWN]	PPIG	-1.49601	-0.581124	7.01929	0.0398399	0.487521		[DOWN]	DOPEY2	-1.62144	-0.697272	6.19448	0.0261391	0.748376		[DOWN]	LOC110083921	-2.14785	-1.10289	4.35479	0.0412246	0.575634
[DOWN]	SYT6	-18.1252	-4.17992	1.36153	0.0146299	0.457115		[DOWN]	KIAA1644	-2.80892	-1.49001	3.496	0.0396598	0.487521		[DOWN]	LOC110070854	-3.52456	-1.81744	2.81357	0.0261334	0.748376		[DOWN]	SLC16A12	-13.6836	-3.77437	1.36039	0.0410987	0.575634
[DOWN]	WDR97	-18.1252	-4.17992	1.36153	0.0146299	0.457115		[DOWN]	LOC110085240	-1.76944	-0.82329	5.39682	0.0396101	0.487521		[DOWN]	WNT16	-17.1615	-4.1011	1.0839	0.026048	0.748376		[DOWN]	TCFL5	-13.6836	-3.77437	1.36039	0.0410987	0.575634
[DOWN]	KCTD12	-2.25785	-1.17495	4.83343	0.0145292	0.455676		[DOWN]	LOC110087768	-13.4209	-3.74641	1.38029	0.0394996	0.487521		[DOWN]	SLC5A7	-17.1615	-4.1011	1.0839	0.026048	0.748376		[DOWN]	LOC110089640	-13.6836	-3.77437	1.36039	0.0410987	0.575634
[DOWN]	MUC6	-26.2292	-4.7131	1.3733	0.0144698	0.454668		[DOWN]	LOC110089749	-13.4209	-3.74641	1.38029	0.0394996	0.487521		[DOWN]	LOC110070925	-3.7607	-1.911	2.71437	0.0259467	0.748376		[DOWN]	KCNN4	-4.48612	-2.16547	2.56725	0.0410884	0.575634
[DOWN]	CARD14	-2.67397	-1.41898	4.14379	0.0144333	0.454376		[DOWN]	TNC	-1.94928	-0.962939	5.48983	0.0394382	0.487521		[DOWN]	ZC3HAV1	-2.88529	-1.52872	3.60235	0.0259416	0.748376		[DOWN]	RFX3	-1.74816	-0.805841	5.14252	0.0410268	0.575634
[DOWN]	KCTD17	-3.93438	-1.97614	3.20815	0.0143296	0.451964		[DOWN]	BGLAP	-2.84017	-1.50598	3.65975	0.0394244	0.487521		[DOWN]	BCL2	-1.59679	-0.67517	6.37699	0.0258064	0.748376		[DOWN]	LOC110071320	-13.705	-3.77663	1.36071	0.0410109	0.575634
[DOWN]	DIO3	-11.9858	-3.58326	1.81833	0.0141929	0.4485		[DOWN]	CUNH1orf27	-2.27523	-1.18601	4.30127	0.039136	0.487521		[DOWN]	CCDC3	-1.94343	-0.958605	4.84839	0.0257051	0.748376		[DOWN]	LOC110075938	-13.705	-3.77663	1.36071	0.0410109	0.575634
[DOWN]	TNC	-2.20696	-1.14206	4.9448	0.0141653	0.448479		[DOWN]	SVEP1	-1.7414	-0.800251	6.05371	0.0391208	0.487521		[DOWN]	LOC110078804	-1.64102	-0.714597	6.05822	0.0256221	0.748376		[DOWN]	CCDC102B	-13.705	-3.77663	1.36071	0.0410109	0.575634
[DOWN]	RASA4B	-4.04967	-2.0178	3.06727	0.0141444	0.448479		[DOWN]	PSIP1	-1.51503	-0.599351	7.0307	0.0388322	0.487171		[DOWN]	LOC110081663	-15.4341	-3.94805	1.11059	0.0254858	0.748376		[DOWN]	LOC110090489	-1.97689	-0.983231	4.42922	0.0409049	0.575634
[DOWN]	KLF15	-2.4059	-1.26658	4.42708	0.0136075	0.434944		[DOWN]	SYNPO	-1.49123	-0.576503	7.24392	0.0387608	0.486742		[DOWN]	SPINT1	-1.8633	-0.897863	5.83087	0.025433	0.748376		[DOWN]	ADAP1	-3.25212	-1.70138	3.03188	0.0407652	0.575634
[DOWN]	SPINT4	-2.89993	-1.53602	3.77973	0.0135966	0.434944		[DOWN]	ARHGAP4	-2.99071	-1.58049	3.6948	0.0386884	0.486455		[DOWN]	PDXK	-1.5764	-0.65663	6.80376	0.0252953	0.748376		[DOWN]	SCD	-2.85169	-1.51182	3.43411	0.0407643	0.575634
[DOWN]	FAM124B	-18.7921	-4.23206	1.37704	0.0135668	0.434944		[DOWN]	PANX3	-9.49427	-3.24706	2.10151	0.0385524	0.485471		[DOWN]	TRAF3	-1.98312	-0.987769	4.62541	0.0252483	0.748376		[DOWN]	ADRA2A	-1.52224	-0.606197	7.5735	0.0405966	0.575634
[DOWN]	ANO3	-18.7921	-4.23206	1.37704	0.0135668	0.434944		[DOWN]	KBTBD3	-2.69171	-1.42852	3.80323	0.0385224	0.485471		[DOWN]	LOC110087128	-15.6734	-3.97025	1.06324	0.0250028	0.748376		[DOWN]	RAP1A	-1.55222	-0.634337	6.46628	0.0405883	0.575634
[DOWN]	NR4A2	-18.7921	-4.23206	1.37704	0.0135668	0.434944		[DOWN]	COQ10B	-1.7595	-0.815165	5.47022	0.0385064	0.485471		[DOWN]	BBS5	-3.18224	-1.67004	3.15447	0.0249434	0.748376		[DOWN]	DHH	-14.222	-3.83005	1.36704	0.0405345	0.575634
[DOWN]	USP43	-18.7921	-4.23206	1.37704	0.0135668	0.434944		[DOWN]	CTSS	-8.83675	-3.14352	2.1036	0.0384927	0.485471		[DOWN]	LOC110088851	-15.9967	-3.99971	1.07014	0.0248832	0.748376		[DOWN]	LOC110070928	-14.222	-3.83005	1.36704	0.0405345	0.575634
[DOWN]	ADORA2B	-18.7921	-4.23206	1.37704	0.0135668	0.434944		[DOWN]	PEX5L	-5.75067	-2.52373	2.60369	0.0383387	0.484596		[DOWN]	HELB	-2.00254	-1.00183	4.77518	0.0247253	0.748376		[DOWN]	PARP9	-14.222	-3.83005	1.36704	0.0405345	0.575634
[DOWN]	LOC110088293	-4.75993	-2.25094	2.97755	0.013317	0.432285		[DOWN]	GPR39	-8.98526	-3.16756	2.14469	0.0383368	0.484596		[DOWN]	LOC110080192	-17.1176	-4.09741	1.22202	0.0245805	0.748016		[DOWN]	CACNG1	-14.222	-3.83005	1.36704	0.0405345	0.575634
[DOWN]	FAM160A1	-9.12085	-3.18917	9.08516	0.0132685	0.432285		[DOWN]	RNF213	-1.59684	-0.675219	6.13254	0.0382163	0.483776		[DOWN]	SAMD13	-17.1176	-4.09741	1.22202	0.0245805	0.748016		[DOWN]	LOC110086798	-14.222	-3.83005	1.36704	0.0405345	0.575634
[DOWN]	COL4A2	-2.15952	-1.11071	5.19396	0.0130903	0.429101		[DOWN]	LOC110073026	-1.89013	-0.918482	4.91461	0.038162	0.483776		[DOWN]	SRRD	-7.14982	-2.83791	1.9812	0.0243955	0.748016		[DOWN]	LOC110077654	-14.222	-3.83005	1.36704	0.0405345	0.575634
[DOWN]	LOC110069919	-91.3007	-6.51255	5.5791	0.0129835	0.427278		[DOWN]	SWAP70	-1.49309	-0.578303	7.32519	0.0380908	0.483573		[DOWN]	LOC110071213	-5.85081	-2.54864	2.14455	0.0243823	0.748016		[DOWN]	LOC110090809	-14.222	-3.83005	1.36704	0.0405345	0.575634
[DOWN]	CSF1R	-2.52292	-1.3351	4.2937	0.012955	0.427183		[DOWN]	SETDB2	-2.35833	-1.23776	4.21164	0.0380642	0.483573		[DOWN]	RBM47	-1.89541	-0.922507	5.77982	0.0243556	0.748016		[DOWN]	FBXO40	-14.2333	-3.8312	1.3672	0.0404906	0.575634
[DOWN]	CMYA5	-25.4159	-4.66766	5.32799	0.0127403	0.42261		[DOWN]	LOC110070382	-8.24278	-3.04313	1.98152	0.0378306	0.482161		[DOWN]	IPMK	-1.59076	-0.669719	6.72595	0.0242989	0.748016		[DOWN]	LOC110073968	-14.2333	-3.8312	1.3672	0.0404906	0.575634
[DOWN]	LOC110074214	-2.39631	-1.26081	6.26229	0.0126907	0.421803		[DOWN]	PCP4	-2.97839	-1.57453	3.63793	0.0376718	0.481232		[DOWN]	LOC110073842	-21.1744	-4.40425	1.11159	0.023949	0.748016		[DOWN]	LOC110076891	-14.2333	-3.8312	1.3672	0.0404906	0.575634
[DOWN]	NAV3	-2.18371	-1.12678	5.15399	0.0126591	0.421591		[DOWN]	SLITRK2	-13.5225	-3.75729	1.38202	0.0375129	0.479931		[DOWN]	LOC110071493	-18.6303	-4.21958	1.09076	0.0236888	0.743886		[DOWN]	SLC25A25	-2.95614	-1.56371	3.24245	0.0404512	0.575634
[DOWN]	KCNE5	-19.474	-4.28347	1.39253	0.0125727	0.419551		[DOWN]	PTPN7	-13.5225	-3.75729	1.38202	0.0375129	0.479931		[DOWN]	FOXP3	-18.6303	-4.21958	1.09076	0.0236888	0.743886		[DOWN]	HMGA2	-1.67971	-0.748215	5.62996	0.0402054	0.575634
[DOWN]	TBX15	-19.474	-4.28347	1.39253	0.0125727	0.419551		[DOWN]	ELOVL4	-13.5225	-3.75729	1.38202	0.0375129	0.479931		[DOWN]	SMYD1	-18.6303	-4.21958	1.09076	0.0236888	0.743886		[DOWN]	LARP4	-1.5215	-0.605498	7.24392	0.0401687	0.575634
[DOWN]	SLC5A11	-19.474	-4.28347	1.39253	0.0125727	0.419551		[DOWN]	LOC110082079	-3.00682	-1.58824	3.483	0.0375032	0.479931		[DOWN]	LOC110074201	-18.6303	-4.21958	1.09076	0.0236888	0.743886		[DOWN]	IFNAR2	-1.56896	-0.649813	6.17596	0.0399486	0.575634
[DOWN]	LOC110072789	-19.474	-4.28347	1.39253	0.0125727	0.419551		[DOWN]	PFKP	-2.24281	-1.1653	4.41832	0.0374526	0.479931		[DOWN]	LOC110082703	-19.545	-4.28873	1.1643	0.0236532	0.743886		[DOWN]	SPATA24	-4.93544	-2.30318	2.34575	0.0398682	0.575634
[DOWN]	STXBP5L	-19.474	-4.28347	1.39253	0.0125727	0.419551		[DOWN]	CREBZF	-1.69984	-0.765399	5.93097	0.0373404	0.479916		[DOWN]	CDK5R2	-19.545	-4.28873	1.1643	0.0236532	0.743886		[DOWN]	CCR7	-5.32933	-2.41395	2.37843	0.0398132	0.575634
[DOWN]	LOC110076676	-19.474	-4.28347	1.39253	0.0125727	0.419551		[DOWN]	AHI1	-1.81261	-0.858069	5.29769	0.0372894	0.479626		[DOWN]	BRS3	-19.545	-4.28873	1.1643	0.0236532	0.743886		[DOWN]	LOC110071573	-13.1949	-3.72191	1.35407	0.0394348	0.575634
[DOWN]	LOC110087318	-19.474	-4.28347	1.39253	0.0125727	0.419551		[DOWN]	PTPRT	-1.96785	-0.976619	4.99319	0.0372015	0.478862		[DOWN]	LOC110089364	-19.545	-4.28873	1.1643	0.0236532	0.743886		[DOWN]	COLEC11	-1.9753	-0.982068	4.91125	0.0393864	0.575634
[DOWN]	RIMS4	-12.3354	-3.62473	1.86022	0.0122205	0.416972		[DOWN]	COL1A2	-1.48882	-0.574171	11.2056	0.0371411	0.478818		[DOWN]	ARG2	-4.93099	-2.30188	2.63692	0.0236016	0.743886		[DOWN]	CD96	-6.07037	-2.60178	2.23856	0.0392731	0.575634
[DOWN]	IGSF10	-2.40708	-1.26728	5.55025	0.0121957	0.416972		[DOWN]	LOC110087527	-6.82059	-2.7699	2.23488	0.0370841	0.478451		[DOWN]	BORCS6	-17.9569	-4.16647	1.09079	0.0233356	0.743886		[DOWN]	ERP27	-3.09271	-1.62887	3.06146	0.0392202	0.575634
[DOWN]	DCUN1D3	-2.5562	-1.354	5.59938	0.0121563	0.416486		[DOWN]	ABLIM2	-5.90815	-2.56271	2.68025	0.0370052	0.47824		[DOWN]	GABRG1	-17.9569	-4.16647	1.09079	0.0233356	0.743886		[DOWN]	HIVEP3	-2.1822	-1.12578	4.24629	0.0388374	0.575634
[DOWN]	CHTF18	-2.36068	-1.2392	4.60588	0.0121437	0.416486		[DOWN]	DNAJC10	-1.7604	-0.815902	5.52491	0.0368776	0.477987		[DOWN]	LOC110071486	-9.25319	-3.20995	1.70506	0.0233069	0.743886		[DOWN]	SNAPC2	-2.6129	-1.38565	3.55497	0.038602	0.575634
[DOWN]	CER1	-19.1067	-4.25601	1.39838	0.0120796	0.416486		[DOWN]	PLCB1	-1.89986	-0.925896	4.99147	0.0367453	0.477377		[DOWN]	IFIH1	-6.41265	-2.68092	3.54092	0.0232403	0.743886		[DOWN]	CD2	-8.48313	-3.0846	1.97981	0.0385798	0.575634
[DOWN]	LOC110079322	-19.1067	-4.25601	1.39838	0.0120796	0.416486		[DOWN]	DHX58	-4.70289	-2.23355	2.74827	0.0367386	0.477377		[DOWN]	RAB11FIP1	-1.64494	-0.718039	6.4292	0.0231523	0.743886		[DOWN]	LOC110087293	-1.77878	-0.830885	5.19459	0.0385411	0.575634
[DOWN]	LOC110070996	-19.1067	-4.25601	1.39838	0.0120796	0.416486		[DOWN]	LOC110073534	-1.4351	-0.521154	10.175	0.0367218	0.477377		[DOWN]	FAM3D	-2.7298	-1.4488	3.78573	0.0231292	0.743886		[DOWN]	LOC110079518	-13.6613	-3.77202	1.36055	0.0385344	0.575634
[DOWN]	TULP1	-19.1067	-4.25601	1.39838	0.0120796	0.416486		[DOWN]	RIPOR3	-2.1921	-1.13231	4.77091	0.0366234	0.477268		[DOWN]	LOC110088019	-16.812	-4.07142	1.12398	0.0229186	0.743886		[DOWN]	CEP290	-1.53417	-0.617459	6.86837	0.0385245	0.575634
[DOWN]	LOC110078459	-19.1067	-4.25601	1.39838	0.0120796	0.416486		[DOWN]	RASSF9	-1.95194	-0.964906	4.95434	0.0365691	0.477268		[DOWN]	LOC110078687	-16.4095	-4.03646	1.16792	0.0228474	0.743886		[DOWN]	CEP295	-1.61484	-0.691388	6.17028	0.0384315	0.575634
[DOWN]	GPBAR1	-19.1067	-4.25601	1.39838	0.0120796	0.416486		[DOWN]	SDC1	-1.6747	-0.7439	6.97819	0.0365209	0.477268		[DOWN]	CNIH3	-16.4095	-4.03646	1.16792	0.0228474	0.743886		[DOWN]	FNBP4	-1.57118	-0.65185	6.50721	0.0384239	0.575634
[DOWN]	ANKMY1	-19.1067	-4.25601	1.39838	0.0120796	0.416486		[DOWN]	LOC110071520	-14.2522	-3.83311	1.39207	0.0364505	0.477235		[DOWN]	LST1	-16.4095	-4.03646	1.16792	0.0228474	0.743886		[DOWN]	POU2F1	-1.66316	-0.733927	5.56863	0.038351	0.575634
[DOWN]	FOXA1	-19.1067	-4.25601	1.39838	0.0120796	0.416486		[DOWN]	ASPA	-14.2522	-3.83311	1.39207	0.0364505	0.477235		[DOWN]	LOC110083925	-16.7089	-4.06254	1.07699	0.022699	0.743886		[DOWN]	ST6GALNAC1	-5.85957	-2.55079	2.28916	0.0382848	0.575634
[DOWN]	UBXN11	-19.1067	-4.25601	1.39838	0.0120796	0.416486		[DOWN]	RHAG	-14.2522	-3.83311	1.39207	0.0364505	0.477235		[DOWN]	DUSP15	-16.7089	-4.06254	1.07699	0.022699	0.743886		[DOWN]	NAPB	-2.10825	-1.07604	4.3616	0.0382573	0.575634
[DOWN]	PPEF1	-19.1067	-4.25601	1.39838	0.0120796	0.416486		[DOWN]	PRPF40A	-1.45628	-0.542286	7.64006	0.0364168	0.477235		[DOWN]	RERE	-1.56636	-0.64742	7.52701	0.0225546	0.743886		[DOWN]	PHF20	-1.51487	-0.599193	6.92105	0.0381877	0.575634
[DOWN]	LOC110073739	-19.1067	-4.25601	1.39838	0.0120796	0.416486		[DOWN]	LOC110082425	-1.9415	-0.957173	4.94676	0.0362704	0.477051		[DOWN]	LOC110090355	-10.2851	-3.36248	1.86064	0.0221887	0.743886		[DOWN]	CDKN2AIP	-1.7582	-0.814097	5.29741	0.0381766	0.575634
[DOWN]	LOC110087106	-19.1067	-4.25601	1.39838	0.0120796	0.416486		[DOWN]	EIF5B	-1.49329	-0.578491	7.80097	0.0362522	0.477051		[DOWN]	TACSTD2	-4.23873	-2.08363	2.60732	0.0221839	0.743886		[DOWN]	NCF2	-2.08828	-1.06232	4.24008	0.0381668	0.575634
[DOWN]	LOC110077741	-19.1067	-4.25601	1.39838	0.0120796	0.416486		[DOWN]	LOC110074544	-13.8837	-3.79532	1.38704	0.036224	0.477051		[DOWN]	SIM2	-8.11219	-3.02009	1.97063	0.0220208	0.743886		[DOWN]	LOC110073365	-3.01523	-1.59227	3.25316	0.0381339	0.575634
[DOWN]	LOC110077571	-19.1067	-4.25601	1.39838	0.0120796	0.416486		[DOWN]	CDH7	-13.8837	-3.79532	1.38704	0.036224	0.477051		[DOWN]	FAM222B	-18.8356	-4.23539	1.0977	0.0219105	0.743886		[DOWN]	SBNO1	-1.55774	-0.639454	6.37301	0.038128	0.575634
[DOWN]	SLC6A2	-19.1067	-4.25601	1.39838	0.0120796	0.416486		[DOWN]	HPX	-14.9535	-3.90241	1.45251	0.0361995	0.477051		[DOWN]	LOC110083044	-18.8356	-4.23539	1.0977	0.0219105	0.743886		[DOWN]	LOC110090121	-2.81821	-1.49478	3.64623	0.0381127	0.575634
[DOWN]	TYRP1	-19.1067	-4.25601	1.39838	0.0120796	0.416486		[DOWN]	LOC110089077	-14.9535	-3.90241	1.45251	0.0361995	0.477051		[DOWN]	LOC110074318	-2.10622	-1.07466	4.93447	0.0218744	0.743886		[DOWN]	SAMSN1	-2.21484	-1.1472	4.08175	0.038064	0.575634
[DOWN]	LOC110091657	-19.1067	-4.25601	1.39838	0.0120796	0.416486		[DOWN]	MYLPF	-14.9535	-3.90241	1.45251	0.0361995	0.477051		[DOWN]	LOC110070640	-17.0897	-4.09505	1.1745	0.0217386	0.743886		[DOWN]	ZNF407	-1.80568	-0.852546	5.08691	0.0378062	0.575634
[DOWN]	LOC110089455	-19.1067	-4.25601	1.39838	0.0120796	0.416486		[DOWN]	LOC110071930	-14.9535	-3.90241	1.45251	0.0361995	0.477051		[DOWN]	HOXA3	-16.1377	-4.01237	1.11727	0.0217341	0.743886		[DOWN]	LATS2	-1.55726	-0.63901	6.73144	0.0377262	0.575634
[DOWN]	LGR5	-2.56214	-1.35735	4.30001	0.0120496	0.416486		[DOWN]	FAXC	-14.9535	-3.90241	1.45251	0.0361995	0.477051		[DOWN]	NOTUM	-5.3452	-2.41824	2.27005	0.0215622	0.743886		[DOWN]	JADE1	-1.67099	-0.740702	5.53782	0.0376743	0.575634
[DOWN]	FUT9	-2.17983	-1.12422	5.14468	0.0119687	0.416486		[DOWN]	LOC110074969	-14.9535	-3.90241	1.45251	0.0361995	0.477051		[DOWN]	LOC110075000	-17.3632	-4.11796	1.13736	0.0215606	0.743886		[DOWN]	TMEFF1	-2.43359	-1.28308	3.82279	0.0376718	0.575634
[DOWN]	LASP1	-11.0952	-3.47186	10.1869	0.0118341	0.416486		[DOWN]	P2RY11	-14.9535	-3.90241	1.45251	0.0361995	0.477051		[DOWN]	LOC110088560	-19.8485	-4.31096	1.10463	0.0215408	0.743886		[DOWN]	ALDH1A3	-1.84506	-0.88367	4.94854	0.0376019	0.575634
[DOWN]	LOC110071560	-3.00778	-1.5887	4.10325	0.0115527	0.416486		[DOWN]	TBC1D10C	-14.9535	-3.90241	1.45251	0.0361995	0.477051		[DOWN]	SYNJ2	-1.7094	-0.773489	5.75731	0.0215052	0.743886		[DOWN]	DPYD	-2.57066	-1.36214	3.70059	0.037553	0.575634
[DOWN]	TMEM131	-11.1593	-3.48017	10.1457	0.0115084	0.416486		[DOWN]	CBY3	-14.9535	-3.90241	1.45251	0.0361995	0.477051		[DOWN]	NINL	-1.7083	-0.772557	5.85509	0.0214299	0.743886		[DOWN]	PAFAH2	-2.18983	-1.13082	4.0607	0.0375503	0.575634
[DOWN]	TRPC4	-19.7569	-4.30428	1.41342	0.0112451	0.416486		[DOWN]	BCAS3	-1.97529	-0.982066	4.8073	0.0361085	0.477051		[DOWN]	CPS1	-18.4043	-4.20197	1.15081	0.021233	0.743886		[DOWN]	IPO11	-1.63901	-0.712822	5.69814	0.0375173	0.575634
[DOWN]	PRSS57	-19.7569	-4.30428	1.41342	0.0112451	0.416486		[DOWN]	LOC110078592	-2.34455	-1.22931	4.34444	0.0360461	0.477051		[DOWN]	LOC110071225	-4.77811	-2.25644	2.41344	0.0211343	0.743886		[DOWN]	LOC110089212	-3.87985	-1.956	2.7825	0.0371831	0.575634
[DOWN]	MYRFL	-19.7569	-4.30428	1.41342	0.0112451	0.416486		[DOWN]	GFRA2	-8.76305	-3.13143	1.84351	0.0360213	0.477051		[DOWN]	ARHGEF4	-2.27341	-1.18486	4.15625	0.0210035	0.743886		[DOWN]	KCNK5	-1.90436	-0.929309	4.92606	0.0371274	0.575634
[DOWN]	CLPTM1L	-8.56747	-3.09887	8.68914	0.0112411	0.416486		[DOWN]	HSP90AA1	-1.47444	-0.560169	8.35356	0.035963	0.477051		[DOWN]	LOC110081843	-6.3858	-2.67487	4.03406	0.0206131	0.740956		[DOWN]	LOC110085242	-8.67969	-3.11764	2.03504	0.0370059	0.575634
[DOWN]	RSPO1	-8.53779	-3.09386	2.33117	0.0110596	0.415605		[DOWN]	B9D2	-8.60786	-3.10566	1.87512	0.0359146	0.477051		[DOWN]	DPH2	-3.36471	-1.75048	3.18542	0.0205189	0.740956		[DOWN]	PYGM	-4.66885	-2.22307	2.68551	0.0367742	0.575634
[DOWN]	LOC110076122	-7.25958	-2.85989	2.58328	0.0110249	0.415238		[DOWN]	MYO1E	-2.29452	-1.19819	4.21329	0.0356736	0.477051		[DOWN]	MLIP	-2.67616	-1.42016	3.86084	0.0205087	0.740956		[DOWN]	GALNTL6	-3.16661	-1.66294	3.15408	0.0366228	0.575634
[DOWN]	LOC110071650	-11.769	-3.55692	2.05418	0.0109249	0.412403		[DOWN]	LOC110091069	-14.0764	-3.81521	1.3886	0.0356533	0.477051		[DOWN]	LOC110080930	-3.7261	-1.89767	3.11276	0.0204684	0.740956		[DOWN]	FCHO2	-1.54396	-0.626635	6.73874	0.0363906	0.575222
[DOWN]	MAEL	-10.8389	-3.43815	2.4183	0.0107847	0.409892		[DOWN]	GRIN2C	-14.0764	-3.81521	1.3886	0.0356533	0.477051		[DOWN]	LOC110070389	-8.44897	-3.07877	1.93108	0.020458	0.740956		[DOWN]	LOC110071301	-14.4604	-3.85404	1.41986	0.0363815	0.575222
[DOWN]	CTDNEP1	-2.55602	-1.3539	5.61933	0.0107038	0.407746		[DOWN]	LOC110089114	-14.0764	-3.81521	1.3886	0.0356533	0.477051		[DOWN]	FKBP6	-18.9582	-4.24475	1.28574	0.020125	0.736434		[DOWN]	MYLK3	-14.4604	-3.85404	1.41986	0.0363815	0.575222
[DOWN]	SEPT1	-20.4212	-4.35199	1.42844	0.0104621	0.399451		[DOWN]	PTH2R	-14.0764	-3.81521	1.3886	0.0356533	0.477051		[DOWN]	LOC110078019	-18.9582	-4.24475	1.28574	0.020125	0.736434		[DOWN]	LOC110086817	-14.4604	-3.85404	1.41986	0.0363815	0.575222
[DOWN]	LOC110087929	-20.4212	-4.35199	1.42844	0.0104621	0.399451		[DOWN]	LOC110081974	-14.0764	-3.81521	1.3886	0.0356533	0.477051		[DOWN]	LOC110089620	-4.72549	-2.24046	2.53507	0.0200946	0.736434		[DOWN]	CUNH11orf94	-14.4604	-3.85404	1.41986	0.0363815	0.575222
[DOWN]	GATA2	-20.4212	-4.35199	1.42844	0.0104621	0.399451		[DOWN]	LOC110070388	-14.0764	-3.81521	1.3886	0.0356533	0.477051		[DOWN]	SYNPO2L	-12.497	-3.64351	1.82943	0.0200671	0.736434		[DOWN]	ZNF281	-1.69731	-0.763253	5.69504	0.036373	0.575222
[DOWN]	RASGRF2	-20.4212	-4.35199	1.42844	0.0104621	0.399451		[DOWN]	LOC110073302	-14.0764	-3.81521	1.3886	0.0356533	0.477051		[DOWN]	ARHGAP40	-2.10748	-1.07552	4.8452	0.0199509	0.736434		[DOWN]	LOC110080728	-14.5018	-3.85816	1.42048	0.0362411	0.575222
[DOWN]	LOC110086873	-2.373	-1.24671	4.86696	0.010362	0.399451		[DOWN]	HEPH	-14.0764	-3.81521	1.3886	0.0356533	0.477051		[DOWN]	NLK	-1.764	-0.818848	6.37432	0.0199506	0.736434		[DOWN]	LOC110084876	-14.5018	-3.85816	1.42048	0.0362411	0.575222
[DOWN]	KIF21A	-7.75525	-2.95517	8.27918	0.0097416	0.379763		[DOWN]	LOC110076381	-14.0764	-3.81521	1.3886	0.0356533	0.477051		[DOWN]	CCDC129	-2.75205	-1.46051	4.28342	0.0198815	0.736434		[DOWN]	CHRNA1	-14.5018	-3.85816	1.42048	0.0362411	0.575222
[DOWN]	LOC110071591	-21.099	-4.39911	1.44344	0.00972847	0.379763		[DOWN]	LOC110086036	-14.0764	-3.81521	1.3886	0.0356533	0.477051		[DOWN]	PPARGC1A	-2.29475	-1.19834	5.29052	0.0198473	0.736434		[DOWN]	IFT74	-1.73716	-0.796731	5.35436	0.0362308	0.575222
[DOWN]	TMEM88	-21.099	-4.39911	1.44344	0.00972847	0.379763		[DOWN]	SLC4A4	-2.0141	-1.01014	4.77638	0.0355293	0.477051		[DOWN]	FSTL5	-2.06212	-1.04413	4.64803	0.0198423	0.736434		[DOWN]	RASA3	-1.58998	-0.669009	6.18481	0.0361152	0.575222
[DOWN]	LOC110090290	-4.33967	-2.11758	3.14142	0.00968256	0.379763		[DOWN]	TRIM8	-1.5095	-0.594074	7.51493	0.0355067	0.477051		[DOWN]	LOC110078054	-3.43418	-1.77997	4.45138	0.0198093	0.736434		[DOWN]	PPTC7	-1.85238	-0.889377	5.08091	0.0360412	0.575222
[DOWN]	HELZ2	-2.42793	-1.27972	4.60469	0.00937156	0.371412		[DOWN]	LOC110079071	-1.58323	-0.662867	6.64508	0.0353545	0.477051		[DOWN]	RAX2	-3.38309	-1.75834	3.15909	0.01966	0.736434		[DOWN]	LOC110081046	-8.20329	-3.0362	1.90864	0.035869	0.575222
[DOWN]	LOC110070264	-465.568	-8.86285	2.38045	0.00925719	0.367753		[DOWN]	RANBP9	-1.55718	-0.638937	6.42786	0.035346	0.477051		[DOWN]	LOC110072838	-7.68589	-2.94221	1.98221	0.0196148	0.736434		[DOWN]	ARHGEF7	-1.62204	-0.697808	6.02248	0.0358405	0.575222
[DOWN]	GREM2	-2.60168	-1.37944	4.40392	0.00905778	0.361553		[DOWN]	LOC110083896	-2.23058	-1.15742	4.76565	0.0353134	0.477051		[DOWN]	B3GNT3	-5.00827	-2.32431	2.47367	0.0195625	0.736434		[DOWN]	ELOVL7	-3.65123	-1.86838	3.10206	0.0355539	0.575222
[DOWN]	OMG	-21.79	-4.44559	1.45843	0.00904198	0.361553		[DOWN]	HSPH1	-1.86923	-0.902442	5.08957	0.0352088	0.477051		[DOWN]	PTPRT	-2.18418	-1.12709	5.03107	0.0195616	0.736434		[DOWN]	PML	-3.31315	-1.7282	3.19801	0.035402	0.575222
[DOWN]	MAN2A1	-12.9581	-3.69579	10.4691	0.00877086	0.352631		[DOWN]	LOC110082048	-2.06286	-1.04465	4.74614	0.0351896	0.477051		[DOWN]	GALNTL6	-6.36165	-2.6694	2.2023	0.0195043	0.736434		[DOWN]	LOC110086563	-6.3911	-2.67606	2.16737	0.0351987	0.574706
[DOWN]	TMEM211	-5.13341	-2.35992	2.99594	0.00864466	0.348396		[DOWN]	LOC110070236	-2.92566	-1.54876	3.53331	0.0351642	0.477051		[DOWN]	VEGFA	-1.74268	-0.801305	6.39281	0.0194781	0.736434		[DOWN]	ARG2	-2.5195	-1.33314	3.78698	0.0351158	0.574706
[DOWN]	LOC110080084	-2.81275	-1.49198	4.08784	0.00862322	0.348396		[DOWN]	LOC110084407	-1.87904	-0.909992	5.24838	0.0351487	0.477051		[DOWN]	LOC110090481	-17.4128	-4.12207	1.18098	0.0193362	0.736434		[DOWN]	PLEKHS1	-2.90856	-1.5403	3.39725	0.0349379	0.573084
[DOWN]	LOC110071222	-10.2685	-3.36015	2.12137	0.00857878	0.348396		[DOWN]	LOC110069833	-16.3222	-4.02877	1.41368	0.0350538	0.477051		[DOWN]	LOC110089821	-11.6132	-3.53769	1.67964	0.0192883	0.736434		[DOWN]	LOC110086389	-2.07203	-1.05104	4.44499	0.0348798	0.57266
[DOWN]	LOC110091216	-22.4934	-4.49143	1.4734	0.00840044	0.344377		[DOWN]	PSD2	-16.3222	-4.02877	1.41368	0.0350538	0.477051		[DOWN]	LOC110071372	-17.0974	-4.0957	1.13067	0.0187984	0.736434		[DOWN]	STC1	-3.82843	-1.93675	5.31104	0.0348794	0.57266
[DOWN]	PPP1R16B	-22.4934	-4.49143	1.4734	0.00840044	0.344377		[DOWN]	LOC110083241	-16.3222	-4.02877	1.41368	0.0350538	0.477051		[DOWN]	USP18	-6.18345	-2.62841	3.12861	0.018721	0.736434		[DOWN]	WWC1	-1.91261	-0.935541	5.01594	0.0348664	0.57266
[DOWN]	C1QTNF3	-22.4934	-4.49143	1.4734	0.00840044	0.344377		[DOWN]	CCDC24	-16.3222	-4.02877	1.41368	0.0350538	0.477051		[DOWN]	TRMT11	-2.50603	-1.3254	3.94489	0.0185545	0.731889		[DOWN]	STARD9	-1.53147	-0.614921	7.47187	0.0348433	0.57266
[DOWN]	LOC110090224	-21.9665	-4.45723	1.47692	0.00829222	0.343315		[DOWN]	LOC110070364	-16.3222	-4.02877	1.41368	0.0350538	0.477051		[DOWN]	LOC110086487	-8.23216	-3.04127	2.03737	0.0184872	0.731889		[DOWN]	TRPM6	-14.9446	-3.90155	1.42621	0.0348409	0.57266
[DOWN]	LOC110090128	-21.9665	-4.45723	1.47692	0.00829222	0.343315		[DOWN]	LOC110087957	-16.3222	-4.02877	1.41368	0.0350538	0.477051		[DOWN]	ACACA	-1.93149	-0.949715	5.15401	0.0184833	0.731889		[DOWN]	TXLNB	-14.9446	-3.90155	1.42621	0.0348409	0.57266
[DOWN]	LOC110078368	-21.9665	-4.45723	1.47692	0.00829222	0.343315		[DOWN]	ELAVL2	-16.3222	-4.02877	1.41368	0.0350538	0.477051		[DOWN]	LOC110078681	-20.36	-4.34767	1.17112	0.0184348	0.731889		[DOWN]	LOC110090777	-14.9446	-3.90155	1.42621	0.0348409	0.57266
[DOWN]	PDZD4	-21.9665	-4.45723	1.47692	0.00829222	0.343315		[DOWN]	LOC110085662	-16.3222	-4.02877	1.41368	0.0350538	0.477051		[DOWN]	LOC110078499	-20.36	-4.34767	1.17112	0.0184348	0.731889		[DOWN]	LOC110089836	-14.9446	-3.90155	1.42621	0.0348409	0.57266
[DOWN]	TSTD1	-21.9665	-4.45723	1.47692	0.00829222	0.343315		[DOWN]	LOC110085448	-16.3222	-4.02877	1.41368	0.0350538	0.477051		[DOWN]	TDO2	-20.36	-4.34767	1.17112	0.0184348	0.731889		[DOWN]	SMURF1	-1.57024	-0.650989	6.34133	0.0347843	0.57266
[DOWN]	RSAD2	-21.9665	-4.45723	1.47692	0.00829222	0.343315		[DOWN]	LOC110079299	-2.10665	-1.07495	4.90396	0.0348597	0.477051		[DOWN]	TRANK1	-1.965	-0.974529	6.58972	0.018424	0.731889		[DOWN]	ITGA2B	-3.72627	-1.89773	3.01726	0.0347791	0.57266
[DOWN]	NLGN3	-21.9665	-4.45723	1.47692	0.00829222	0.343315		[DOWN]	LOC110078730	-2.38101	-1.25157	4.12267	0.0347777	0.477051		[DOWN]	LOC110070655	-4.70196	-2.23326	2.48971	0.0183566	0.731889		[DOWN]	RASSF2	-2.27543	-1.18614	4.04566	0.0347745	0.57266
[DOWN]	LOC110075047	-21.9665	-4.45723	1.47692	0.00829222	0.343315		[DOWN]	SIK1	-1.80568	-0.852541	6.05889	0.0346389	0.477051		[DOWN]	SGK2	-4.17142	-2.06054	2.84754	0.0183519	0.731889		[DOWN]	HAUS6	-1.77287	-0.826085	5.24333	0.0347146	0.57266
[DOWN]	ISL2	-21.9665	-4.45723	1.47692	0.00829222	0.343315		[DOWN]	LY75	-1.71959	-0.782061	5.66292	0.0345686	0.477051		[DOWN]	PPARGC1B	-2.22981	-1.15692	5.57833	0.0181736	0.731889		[DOWN]	MEGF11	-14.9979	-3.90669	1.42699	0.0346712	0.57266
[DOWN]	LOC110075376	-21.9665	-4.45723	1.47692	0.00829222	0.343315		[DOWN]	LOC110087747	-4.56223	-2.18974	2.61707	0.0345038	0.477051		[DOWN]	LOC110070257	-4.52376	-2.17752	2.92206	0.018134	0.731889		[DOWN]	LOC110085529	-14.9979	-3.90669	1.42699	0.0346712	0.57266
[DOWN]	LOC110081743	-3.75621	-1.90928	3.44742	0.00812092	0.343315		[DOWN]	CASD1	-1.6043	-0.681948	6.1361	0.0344527	0.477051		[DOWN]	LOC110088036	-2.4167	-1.27304	3.98056	0.0180451	0.731889		[DOWN]	TRIM46	-14.9979	-3.90669	1.42699	0.0346712	0.57266
[DOWN]	CORIN	-3.09662	-1.63069	3.89909	0.00811961	0.343315		[DOWN]	CCNT2	-1.77861	-0.830752	5.55641	0.0344354	0.477051		[DOWN]	ARFGEF3	-1.93224	-0.950276	5.30165	0.0180186	0.731889		[DOWN]	DCDC2B	-14.9979	-3.90669	1.42699	0.0346712	0.57266
[DOWN]	USH2A	-31.9047	-4.9957	1.46613	0.00806703	0.343315		[DOWN]	TAL2	-14.9415	-3.90125	1.40041	0.0342597	0.477051		[DOWN]	TACR3	-17.7949	-4.15339	1.13741	0.0178182	0.731889		[DOWN]	RNF170	-1.73208	-0.792508	5.48316	0.0345689	0.57266
[DOWN]	AVIL	-8.7866	-3.13531	2.26666	0.00793791	0.343119		[DOWN]	EHBP1	-1.55441	-0.636369	6.66629	0.0342017	0.477051		[DOWN]	PNLDC1	-17.7949	-4.15339	1.13741	0.0178182	0.731889		[DOWN]	FGF3	-14.4906	-3.85705	1.42002	0.0344808	0.57266
[DOWN]	SLC9A3	-6.97363	-2.80191	2.48663	0.00784501	0.339984		[DOWN]	CXXC4	-2.07058	-1.05003	4.61371	0.0338727	0.475718		[DOWN]	LOC110075580	-10.5509	-3.39929	1.74611	0.0178178	0.731889		[DOWN]	LOC110074835	-1.58108	-0.660913	6.09563	0.0344752	0.57266
[DOWN]	OCSTAMP	-23.2088	-4.5366	1.48835	0.0078016	0.339869		[DOWN]	LOC110090882	-13.8127	-3.78793	1.38531	0.0338367	0.475718		[DOWN]	GRIP1	-4.31599	-2.10969	2.71063	0.0175591	0.731889		[DOWN]	GIF	-2.47481	-1.30732	4.04051	0.034439	0.57266
[DOWN]	LOC110072619	-23.2088	-4.5366	1.48835	0.0078016	0.339869		[DOWN]	LOC110076964	-6.14585	-2.61961	2.34289	0.0336691	0.474444		[DOWN]	LOC110079943	-18.8493	-4.23644	1.19423	0.0175002	0.731889		[DOWN]	DLL4	-1.67796	-0.746712	5.65677	0.0343884	0.57266
[DOWN]	LOC110076753	-23.2088	-4.5366	1.48835	0.0078016	0.339869		[DOWN]	TRPM7	-1.60762	-0.684926	6.15015	0.0336292	0.474444		[DOWN]	LRRN4	-18.8493	-4.23644	1.19423	0.0175002	0.731889		[DOWN]	LOC110091345	-7.83761	-2.97041	1.89656	0.0339455	0.572141
[DOWN]	ST18	-23.2088	-4.5366	1.48835	0.0078016	0.339869		[DOWN]	KCNJ13	-9.87887	-3.30435	1.913	0.0335622	0.474444		[DOWN]	LOC110075770	-3.85977	-1.94852	2.86516	0.0174135	0.731889		[DOWN]	LOC110077163	-14.5066	-3.85864	1.42017	0.0339191	0.572141
[DOWN]	LOC110088018	-3.04441	-1.60616	4.33168	0.00769026	0.338554		[DOWN]	CD101	-14.7489	-3.88254	1.39693	0.033524	0.474444		[DOWN]	LOC110089104	-4.54046	-2.18284	2.70487	0.0173152	0.731889		[DOWN]	CLK4	-1.6422	-0.715632	5.79561	0.0337364	0.57133
[DOWN]	ADAMTS8	-5.92271	-2.56626	2.85425	0.00760914	0.335869		[DOWN]	ZNF831	-14.7489	-3.88254	1.39693	0.033524	0.474444		[DOWN]	NRXN3	-11.2004	-3.48548	1.74797	0.0172548	0.731889		[DOWN]	LOC110078293	-6.00926	-2.58719	2.2941	0.0337266	0.57133
[DOWN]	LOC110080547	-4.05917	-2.02119	3.34914	0.00757512	0.335869		[DOWN]	ZNF711	-1.57286	-0.653394	6.44693	0.0334928	0.474444		[DOWN]	LOC110086514	-7.59432	-2.92492	2.64866	0.0172372	0.731889		[DOWN]	MAP3K4	-1.69814	-0.763956	5.48841	0.0337085	0.57133
[DOWN]	SLC18A2	-12.8952	-3.68876	2.11027	0.00754853	0.335869		[DOWN]	WSB1	-1.48338	-0.568884	7.44496	0.0334668	0.474444		[DOWN]	TMEM145	-19.0297	-4.25018	1.24132	0.0171764	0.731889		[DOWN]	LOC110069946	-8.51933	-3.09074	2.0877	0.0335188	0.569275
[DOWN]	LOC110090914	-2.6715	-1.41765	4.33942	0.00754192	0.335869		[DOWN]	STX18	-1.54009	-0.623012	6.68847	0.0334475	0.474444		[DOWN]	CWC22	-1.71012	-0.774097	5.91175	0.0169469	0.729317		[DOWN]	MGAM	-2.24666	-1.16778	4.3291	0.0334713	0.569072
[DOWN]	ST6GALNAC5	-6.63324	-2.72971	2.88869	0.00728058	0.331903		[DOWN]	ARHGEF28	-1.47389	-0.559624	7.85275	0.0333773	0.474444		[DOWN]	SEMA6D	-1.73458	-0.794587	6.19495	0.0168495	0.729317		[DOWN]	LOC110089936	-74.6189	-6.22147	8.14439	0.0332057	0.567213
[DOWN]	RGS17	-23.329	-4.54405	1.50602	0.00720762	0.329477		[DOWN]	PROCR	-5.03644	-2.3324	2.56246	0.0332646	0.474444		[DOWN]	GDPD3	-4.77344	-2.25503	2.5583	0.0168152	0.729317		[DOWN]	ANO3	-3.48468	-1.80103	2.98578	0.032998	0.564209
[DOWN]	LOC110078098	-8.89447	-3.15291	2.56077	0.00713216	0.326923		[DOWN]	LOC110083052	-2.36931	-1.24447	5.90302	0.0330826	0.473724		[DOWN]	GRM8	-19.1507	-4.25933	1.15759	0.0167758	0.729317		[DOWN]	SYK	-2.64537	-1.40347	3.67249	0.0328353	0.561968
[DOWN]	PARP4	-10.1196	-3.33908	8.7265	0.00710498	0.326574		[DOWN]	LOC110088182	-7.34245	-2.87626	2.12493	0.0329893	0.473598		[DOWN]	LOC110084569	-19.1507	-4.25933	1.15759	0.0167758	0.729317		[DOWN]	MYBPC2	-16.5803	-4.05139	1.49451	0.0327992	0.561968
[DOWN]	STAB2	-2.797	-1.48388	4.32487	0.00697827	0.323423		[DOWN]	LYRM7	-2.07544	-1.05342	4.64133	0.0329391	0.473281		[DOWN]	LOC110070985	-20.7872	-4.37762	1.3464	0.0167324	0.729317		[DOWN]	LOC110070225	-16.5803	-4.05139	1.49451	0.0327992	0.561968
[DOWN]	LOC110087229	-26.2	-4.7115	1.50478	0.00695932	0.323423		[DOWN]	ITGB8	-1.75538	-0.81178	5.60346	0.0328795	0.472876		[DOWN]	CDH26	-2.38245	-1.25244	6.12492	0.0165514	0.729317		[DOWN]	LOC110085659	-16.5803	-4.05139	1.49451	0.0327992	0.561968
[DOWN]	LOC110073452	-9.16217	-3.19569	2.55077	0.00681785	0.318644		[DOWN]	SMTNL2	-15.4751	-3.95188	1.40529	0.0327961	0.472438		[DOWN]	ZDHHC16	-5.40162	-2.43339	2.83886	0.0165414	0.729317		[DOWN]	DDC	-16.6595	-4.05828	1.49558	0.0325933	0.561968
[DOWN]	TGM4	-3.1085	-1.63622	4.0802	0.00675437	0.318315		[DOWN]	STARD8	-5.26557	-2.39659	2.83388	0.0327381	0.472007		[DOWN]	SIK1	-2.097	-1.06833	5.13228	0.0164458	0.729317		[DOWN]	IL11	-16.6595	-4.05828	1.49558	0.0325933	0.561968
[DOWN]	LOC110081497	-24.0279	-4.58664	1.52054	0.00671613	0.318315		[DOWN]	CHST1	-3.41625	-1.77241	3.17999	0.0326459	0.471081		[DOWN]	SOX9	-1.84512	-0.883712	6.99432	0.016399	0.729317		[DOWN]	GJD3	-16.6595	-4.05828	1.49558	0.0325933	0.561968
[DOWN]	MANSC4	-24.0279	-4.58664	1.52054	0.00671613	0.318315		[DOWN]	LOC110085575	-23.2812	-4.54109	3.24261	0.0326117	0.471054		[DOWN]	SORCS2	-1.67839	-0.74708	6.46896	0.0163268	0.729317		[DOWN]	EXO5	-8.15765	-3.02815	1.90837	0.0325672	0.561968
[DOWN]	PHLPP1	-2.83242	-1.50204	6.12534	0.00664203	0.316635		[DOWN]	ADAMTS10	-2.03564	-1.02548	5.09448	0.0326042	0.471054		[DOWN]	ZNF516	-1.66068	-0.73177	6.74827	0.0160111	0.729174		[DOWN]	LCP2	-2.45154	-1.29369	3.90614	0.0325311	0.561968
[DOWN]	LOC110072660	-4.43804	-2.14992	3.29457	0.00663512	0.316635		[DOWN]	NEBL	-1.59177	-0.670631	6.53349	0.0325221	0.470912		[DOWN]	RNF139	-1.94597	-0.960486	5.33357	0.0158647	0.727926		[DOWN]	EDA2R	-8.13364	-3.0239	1.93851	0.0320153	0.55816
[DOWN]	SOD3	-8.09444	-3.01693	2.53327	0.00663417	0.316635		[DOWN]	PPP1R9A	-2.37634	-1.24874	4.08792	0.0324568	0.470777		[DOWN]	ABCG4	-18.8062	-4.23314	1.15088	0.015704	0.724305		[DOWN]	LOC110091158	-17.7986	-4.1537	1.45892	0.0319755	0.558014
[DOWN]	BRWD3	-10.2363	-3.35562	8.68261	0.00656158	0.316416		[DOWN]	AQP1	-2.12012	-1.08414	4.91675	0.0324419	0.470777		[DOWN]	YTHDF1	-1.6151	-0.691622	7.16379	0.0156441	0.723427		[DOWN]	GCG	-17.7986	-4.1537	1.45892	0.0319755	0.558014
[DOWN]	LOC110079756	-2.31255	-1.20948	5.56683	0.0063558	0.309174		[DOWN]	ABCC5	-1.55593	-0.637779	7.09022	0.0324407	0.470777		[DOWN]	CEBPA	-21.5056	-4.42664	1.23366	0.015487	0.71992		[DOWN]	LOC110088932	-17.7986	-4.1537	1.45892	0.0319755	0.558014
[DOWN]	SNX4	-13.2337	-3.72615	9.69159	0.0063444	0.309174		[DOWN]	ITGA1	-1.64988	-0.722362	5.96685	0.0322535	0.469638		[DOWN]	IQCA1	-19.6189	-4.29417	1.15768	0.0154295	0.71992		[DOWN]	LOC110077571	-17.7986	-4.1537	1.45892	0.0319755	0.558014
[DOWN]	ANGPT2	-19.8456	-4.31075	5.98469	0.00632327	0.309174		[DOWN]	SPOPL	-1.53405	-0.617342	6.90649	0.0322265	0.469638		[DOWN]	RIMS4	-19.6189	-4.29417	1.15768	0.0154295	0.71992		[DOWN]	JAK2	-1.55332	-0.635352	6.57497	0.0318636	0.558014
[DOWN]	SAP130	-8.80736	-3.13871	8.2524	0.00621681	0.305081		[DOWN]	SAG	-15.2352	-3.92933	1.40372	0.0320293	0.46862		[DOWN]	LOC110091492	-10.7052	-3.42024	1.83759	0.0150629	0.711412		[DOWN]	VPS37B	-2.08975	-1.06333	4.59615	0.0318201	0.558014
[DOWN]	ANKRD16	-11.0567	-3.46685	2.17538	0.00605956	0.300904		[DOWN]	ATXN7	-1.75508	-0.811538	5.56756	0.0319797	0.46862		[DOWN]	GABRA2	-22.1045	-4.46627	1.18483	0.0150533	0.711412		[DOWN]	HACD4	-1.95513	-0.967265	5.06236	0.0318086	0.558014
[DOWN]	FMOD	-3.29837	-1.72175	3.93681	0.00602036	0.29985		[DOWN]	MTF2	-1.59638	-0.674805	6.31993	0.0319156	0.468179		[DOWN]	LOC110070477	-22.1045	-4.46627	1.18483	0.0150533	0.711412		[DOWN]	AEBP2	-1.58037	-0.660265	6.43938	0.0317988	0.558014
[DOWN]	GABRG1	-48.5345	-5.60094	1.48	0.00600645	0.29985		[DOWN]	LOC110069844	-14.1708	-3.82485	1.39033	0.0317638	0.467248		[DOWN]	LOC110090600	-22.1045	-4.46627	1.18483	0.0150533	0.711412		[DOWN]	CHORDC1	-1.8824	-0.912577	4.87384	0.0317598	0.558014
[DOWN]	CUNH14orf180	-13.4071	-3.74492	2.14977	0.00597721	0.299489		[DOWN]	CCER2	-5.44238	-2.44424	2.66903	0.0317506	0.467248		[DOWN]	GPR4	-22.1045	-4.46627	1.18483	0.0150533	0.711412		[DOWN]	LOC110075890	-3.842	-1.94186	2.9532	0.0316666	0.558014
[DOWN]	XBP1	-3.87049	-1.95251	3.50363	0.00587187	0.295988		[DOWN]	LOC110089076	-15.8911	-3.99014	1.41036	0.0316249	0.467248		[DOWN]	LOC110070652	-19.911	-4.31549	1.1644	0.0149537	0.711412		[DOWN]	LOC110071246	-15.4526	-3.94978	1.43272	0.0316428	0.558014
[DOWN]	LOC110083976	-24.8026	-4.63242	1.55107	0.00586245	0.295988		[DOWN]	LRRC71	-15.8911	-3.99014	1.41036	0.0316249	0.467248		[DOWN]	CDKL5	-1.8076	-0.854075	5.99716	0.0149113	0.711412		[DOWN]	LOC110072619	-15.4958	-3.95381	1.43335	0.0315193	0.558014
[DOWN]	P2RX1	-24.8026	-4.63242	1.55107	0.00586245	0.295988		[DOWN]	LOC110091208	-15.8911	-3.99014	1.41036	0.0316249	0.467248		[DOWN]	LOC110087902	-28.8607	-4.85104	3.05386	0.0148882	0.711412		[DOWN]	LOC110070426	-15.4958	-3.95381	1.43335	0.0315193	0.558014
[DOWN]	PPIL6	-24.8026	-4.63242	1.55107	0.00586245	0.295988		[DOWN]	LOC110085329	-15.8911	-3.99014	1.41036	0.0316249	0.467248		[DOWN]	SLC16A5	-4.38119	-2.13132	2.67148	0.0148628	0.711412		[DOWN]	LOC110085234	-15.4958	-3.95381	1.43335	0.0315193	0.558014
[DOWN]	LOC110089922	-24.8026	-4.63242	1.55107	0.00586245	0.295988		[DOWN]	PRR15	-15.8911	-3.99014	1.41036	0.0316249	0.467248		[DOWN]	PATL2	-20.7058	-4.37196	1.2141	0.014804	0.711412		[DOWN]	SCFD2	-2.09268	-1.06535	6.16706	0.0313688	0.55729
[DOWN]	PCP4	-6.30152	-2.6557	2.91951	0.00565861	0.289613		[DOWN]	GEM	-3.1306	-1.64644	3.52378	0.0316033	0.467248		[DOWN]	GBGT1	-2.54476	-1.34753	3.96056	0.0147221	0.711412		[DOWN]	INTU	-1.80662	-0.853291	5.21952	0.0312618	0.555946
[DOWN]	LOC110084277	-6.77648	-2.76054	2.7752	0.00553032	0.284794		[DOWN]	EDRF1	-1.70864	-0.772845	5.87803	0.0315909	0.467248		[DOWN]	LOC110086419	-8.04552	-3.00819	2.18485	0.0145474	0.711412		[DOWN]	KIF2A	-1.59486	-0.67343	6.22957	0.0312298	0.555934
[DOWN]	LOC110082731	-25.4982	-4.67232	1.56519	0.00547639	0.28289		[DOWN]	PDZRN4	-5.23835	-2.38911	2.54876	0.0315373	0.467248		[DOWN]	SALL1	-23.09	-4.5292	1.19172	0.0144778	0.71047		[DOWN]	CUNH5orf34	-9.01529	-3.17237	2.13453	0.0309556	0.553552
[DOWN]	LOC110073365	-25.4982	-4.67232	1.56519	0.00547639	0.28289		[DOWN]	STX11	-14.5353	-3.86148	1.39537	0.0315217	0.467248		[DOWN]	ANHX	-25.8175	-4.69028	1.32538	0.0143527	0.710058		[DOWN]	RASD1	-4.92481	-2.30007	2.73558	0.0308843	0.553552
[DOWN]	LOC110075848	-25.4982	-4.67232	1.56519	0.00547639	0.28289		[DOWN]	SHC4	-14.5353	-3.86148	1.39537	0.0315217	0.467248		[DOWN]	LOC110087657	-25.8175	-4.69028	1.32538	0.0143527	0.710058		[DOWN]	CEBPB	-2.36326	-1.24078	5.16302	0.0308063	0.553552
[DOWN]	LRRC74B	-26.1899	-4.71094	1.56399	0.00542504	0.282865		[DOWN]	SLC16A6	-1.97243	-0.979973	5.15011	0.0314767	0.467248		[DOWN]	TPPP	-1.98827	-0.991513	5.15341	0.0142915	0.710058		[DOWN]	LOC110070048	-3.38689	-1.75996	3.29445	0.0306934	0.553552
[DOWN]	RAB26	-26.1899	-4.71094	1.56399	0.00542504	0.282865		[DOWN]	KCNRG	-15.5458	-3.95845	1.40704	0.0311923	0.467248		[DOWN]	THBS1	-1.77957	-0.831531	9.66392	0.0141687	0.710058		[DOWN]	RCAN1	-1.60101	-0.678987	6.53221	0.0306833	0.553552
[DOWN]	CACNB4	-26.1899	-4.71094	1.56399	0.00542504	0.282865		[DOWN]	LOC110070293	-15.5458	-3.95845	1.40704	0.0311923	0.467248		[DOWN]	SPOCK2	-3.17086	-1.66488	3.71517	0.014106	0.710058		[DOWN]	TSEN2	-2.08976	-1.06334	4.55704	0.030679	0.553552
[DOWN]	STAT4	-26.1899	-4.71094	1.56399	0.00542504	0.282865		[DOWN]	LOC110072598	-15.5458	-3.95845	1.40704	0.0311923	0.467248		[DOWN]	LOC110071409	-22.6068	-4.49868	1.40427	0.0140933	0.710058		[DOWN]	LOC110086538	-8.9804	-3.16678	2.04594	0.0306543	0.553552
[DOWN]	LOC110076084	-26.1899	-4.71094	1.56399	0.00542504	0.282865		[DOWN]	LOC110071188	-2.60508	-1.38133	3.94755	0.0311726	0.467248		[DOWN]	LOC110085983	-22.6068	-4.49868	1.40427	0.0140933	0.710058		[DOWN]	SLC7A4	-14.9747	-3.90446	1.42636	0.030574	0.553552
[DOWN]	NT5E	-3.64341	-1.86529	6.72384	0.00536513	0.282865		[DOWN]	LRRC32	-2.98899	-1.57966	3.50869	0.0310332	0.467248		[DOWN]	LOC110074662	-22.6068	-4.49868	1.40427	0.0140933	0.710058		[DOWN]	LOC110071757	-14.9747	-3.90446	1.42636	0.030574	0.553552
[DOWN]	LOC110073312	-11.3742	-3.50769	2.19677	0.00527378	0.281128		[DOWN]	LOC110079745	-1.8724	-0.904888	7.29504	0.0308714	0.467248		[DOWN]	PDCD1LG2	-22.6068	-4.49868	1.40427	0.0140933	0.710058		[DOWN]	GATA6	-14.9747	-3.90446	1.42636	0.030574	0.553552
[DOWN]	LOC110072046	-9.09461	-3.18501	8.2054	0.00523718	0.280738		[DOWN]	LOC110073471	-3.86059	-1.94882	3.21678	0.0308495	0.467248		[DOWN]	LOC110072503	-2.78139	-1.47581	3.75144	0.0140751	0.710058		[DOWN]	PSME4	-1.54781	-0.63023	7.28257	0.0303243	0.55313
[DOWN]	LOC110079802	-26.2042	-4.71173	1.57928	0.00511449	0.275275		[DOWN]	LOC110075781	-1.81283	-0.858243	5.87921	0.0307668	0.467248		[DOWN]	NEGR1	-2.14733	-1.10254	4.58818	0.0140649	0.710058		[DOWN]	C5AR1	-5.14001	-2.36177	2.40244	0.0302439	0.552231
[DOWN]	LOC110084712	-26.2042	-4.71173	1.57928	0.00511449	0.275275		[DOWN]	MGA	-1.49845	-0.583473	7.29757	0.0307543	0.467248		[DOWN]	CROT	-1.76298	-0.818013	6.10837	0.0140516	0.710058		[DOWN]	RGL3	-4.89434	-2.29111	2.54045	0.0301145	0.550843
[DOWN]	ALX4	-26.2042	-4.71173	1.57928	0.00511449	0.275275		[DOWN]	NRK	-3.00327	-1.58653	3.60464	0.030729	0.467248		[DOWN]	OPHN1	-1.71951	-0.781998	6.13378	0.01405	0.710058		[DOWN]	LOC110086517	-2.32431	-1.2168	4.4163	0.0300792	0.550843
[DOWN]	LOC110086382	-26.2042	-4.71173	1.57928	0.00511449	0.275275		[DOWN]	SCFD1	-1.66136	-0.732362	5.9322	0.0306379	0.467248		[DOWN]	LOC110088379	-4.27854	-2.09712	3.21365	0.0140389	0.710058		[DOWN]	CCDC149	-2.8099	-1.49052	3.47472	0.030077	0.550843
[DOWN]	LOC110090541	-26.2042	-4.71173	1.57928	0.00511449	0.275275		[DOWN]	GCNT4	-1.86756	-0.901155	5.2651	0.0306051	0.467248		[DOWN]	LOC110070300	-20.9449	-4.38853	1.30476	0.0138543	0.710058		[DOWN]	PIK3CA	-1.56463	-0.645824	6.82127	0.0300528	0.550843
[DOWN]	TEKT2	-26.9306	-4.75118	1.57842	0.00505044	0.275275		[DOWN]	TFAP2C	-1.65364	-0.725644	5.98221	0.0302832	0.46281		[DOWN]	LOC110081075	-20.9449	-4.38853	1.30476	0.0138543	0.710058		[DOWN]	LOC110072921	-4.696	-2.23143	2.61991	0.0299685	0.550601
[DOWN]	LOC110070388	-26.9306	-4.75118	1.57842	0.00505044	0.275275		[DOWN]	TRNAN-GUU	-6.30795	-2.65717	2.48731	0.0302657	0.46281		[DOWN]	TRNAL-CAA	-6.4384	-2.6867	2.45179	0.0138098	0.710058		[DOWN]	AGTRAP	-2.82284	-1.49715	3.42897	0.029907	0.550601
[DOWN]	LOC110084879	-5.46428	-2.45003	3.21864	0.0049975	0.275275		[DOWN]	GUCY1A2	-8.84935	-3.14557	1.88565	0.0302342	0.46281		[DOWN]	MVB12A	-1.72161	-0.783762	6.1648	0.0138084	0.710058		[DOWN]	LOC110071080	-15.9659	-3.99692	1.43925	0.0298118	0.550001
[DOWN]	NFE2	-26.9203	-4.75062	1.59335	0.0047755	0.265597		[DOWN]	AMELX	-154.356	-7.27011	5.54711	0.0302219	0.46281		[DOWN]	BBS10	-4.42247	-2.14485	2.69339	0.0136797	0.710058		[DOWN]	USP4	-1.61441	-0.691008	6.17712	0.0298009	0.550001
[DOWN]	TRIM25	-2.69876	-1.4323	4.70391	0.00468503	0.261437		[DOWN]	DAPP1	-4.17637	-2.06225	3.01542	0.0300635	0.461128		[DOWN]	LOC110074989	-23.5464	-4.55743	1.2537	0.013603	0.710058		[DOWN]	CNTN1	-2.42816	-1.27986	4.85919	0.0297598	0.550001
[DOWN]	LOC110083052	-2.3817	-1.25199	5.77849	0.00465607	0.260693		[DOWN]	JMJD1C	-1.46815	-0.553995	8.27708	0.0300097	0.460724		[DOWN]	MAP7	-2.1639	-1.11364	4.71973	0.0133968	0.710058		[DOWN]	LOC110088872	-15.9991	-3.99992	1.43972	0.029724	0.550001
[DOWN]	LMOD1	-6.0301	-2.59218	2.86908	0.00460031	0.258438		[DOWN]	MBOAT2	-2.00428	-1.00309	5.21506	0.0299946	0.460724		[DOWN]	STAP2	-4.34212	-2.1184	3.11373	0.013385	0.710058		[DOWN]	GNAI1	-1.61042	-0.687438	6.46933	0.029678	0.550001
[DOWN]	CNTN1	-4.96999	-2.31324	3.19783	0.00459696	0.258438		[DOWN]	SAMD12	-15.419	-3.94664	1.45743	0.0299693	0.460724		[DOWN]	DENND2D	-2.57098	-1.36232	4.16215	0.0132476	0.710058		[DOWN]	NUAK1	-1.55581	-0.637667	7.08071	0.0296293	0.550001
[DOWN]	SPG21	-11.708	-3.54942	8.72015	0.00457132	0.258438		[DOWN]	LOC110079052	-15.419	-3.94664	1.45743	0.0299693	0.460724		[DOWN]	LOC110070895	-19.8772	-4.31304	1.2074	0.0131798	0.710058		[DOWN]	LOC110082667	-5.79482	-2.53476	2.4513	0.0294334	0.547572
[DOWN]	LOC110084195	-27.6461	-4.789	1.6074	0.0044582	0.253874		[DOWN]	LOC110077818	-15.419	-3.94664	1.45743	0.0299693	0.460724		[DOWN]	LOC110076873	-11.2532	-3.49226	1.68431	0.0127359	0.710058		[DOWN]	ADSSL1	-6.58258	-2.71865	2.22757	0.029298	0.545741
[DOWN]	ANGPTL5	-15.9796	-3.99816	2.05072	0.00437067	0.2506		[DOWN]	AGTRAP	-3.5881	-1.84322	3.11449	0.0299445	0.460724		[DOWN]	TRDN	-4.72152	-2.23925	2.93275	0.0126585	0.710058		[DOWN]	LOC110080758	-14.9918	-3.9061	1.42652	0.0292005	0.544954
[DOWN]	KIAA1644	-2.8429	-1.50736	4.96854	0.00435874	0.2506		[DOWN]	ENO4	-8.82749	-3.142	2.07072	0.0299338	0.460724		[DOWN]	DDHD2	-2.17943	-1.12395	4.58816	0.0125823	0.710058		[DOWN]	LRAT	-14.9918	-3.9061	1.42652	0.0292005	0.544954
[DOWN]	PATL2	-15.7382	-3.9762	2.05955	0.00429182	0.247782		[DOWN]	IL2RB	-15.1104	-3.91747	1.40198	0.0299194	0.460724		[DOWN]	TYR	-20.1575	-4.33324	1.25418	0.0125751	0.710058		[DOWN]	LOC110085496	-14.9918	-3.9061	1.42652	0.0292005	0.544954
[DOWN]	LOC110081563	-27.6176	-4.78752	1.6213	0.00424598	0.245987		[DOWN]	LOC110084977	-15.1104	-3.91747	1.40198	0.0299194	0.460724		[DOWN]	ELF3	-3.08584	-1.62566	4.98018	0.0124945	0.710058		[DOWN]	CD19	-14.9918	-3.9061	1.42652	0.0292005	0.544954
[DOWN]	SCN1A	-10.2692	-3.36025	2.49423	0.00408562	0.238352		[DOWN]	APC2	-15.1104	-3.91747	1.40198	0.0299194	0.460724		[DOWN]	PROKR1	-11.8405	-3.56565	1.92461	0.0124752	0.710058		[DOWN]	TTLL9	-15.0017	-3.90705	1.42668	0.0291725	0.544954
[DOWN]	AMBRA1	-14.7562	-3.88325	9.34596	0.00407826	0.238352		[DOWN]	LOC110082129	-14.8119	-3.88869	1.39867	0.0298786	0.460724		[DOWN]	GLRB	-3.82564	-1.9357	2.94027	0.0123942	0.710058		[DOWN]	LOC110083178	-3.2778	-1.71273	3.13874	0.0290782	0.544954
[DOWN]	LOC110070796	-28.33	-4.82426	1.635	0.00397343	0.234264		[DOWN]	LOC110084023	-10.3287	-3.36859	2.16288	0.0298038	0.460724		[DOWN]	HIC2	-2.565	-1.35896	3.92341	0.0123411	0.710058		[DOWN]	GATA1	-2.0879	-1.06205	4.73243	0.0290389	0.544954
[DOWN]	LOC110075347	-28.33	-4.82426	1.635	0.00397343	0.234264		[DOWN]	COL6A3	-1.48016	-0.565752	10.6666	0.0297802	0.460724		[DOWN]	LOC110070017	-22.3071	-4.47943	1.2404	0.0118651	0.710058		[DOWN]	HCN1	-17.1081	-4.0966	1.4525	0.029031	0.544954
[DOWN]	LOC110070508	-8.37746	-3.06651	2.61265	0.00384186	0.228119		[DOWN]	LOC110076218	-17.3952	-4.12062	1.48217	0.0297615	0.460724		[DOWN]	SYT5	-21.1951	-4.40566	1.22714	0.0118333	0.710058		[DOWN]	NECAB3	-17.1081	-4.0966	1.4525	0.029031	0.544954
[DOWN]	LOC110089074	-7.11309	-2.83048	3.10398	0.00379524	0.226156		[DOWN]	IER3	-4.15929	-2.05634	3.546	0.029613	0.460724		[DOWN]	LOC110078956	-28.9523	-4.8556	1.40006	0.0117817	0.710058		[DOWN]	LOC110085169	-8.78722	-3.13541	1.96218	0.0290033	0.544954
[DOWN]	NGF	-29.0516	-4.86055	1.64867	0.00371783	0.222337		[DOWN]	PRIMPOL	-2.49286	-1.3178	4.1883	0.0295397	0.460724		[DOWN]	OXNAD1	-5.58252	-2.48092	2.73431	0.0116499	0.710058		[DOWN]	FAM20A	-1.62983	-0.704725	6.59079	0.028987	0.544954
[DOWN]	LOC110081292	-29.0516	-4.86055	1.64867	0.00371783	0.222337		[DOWN]	VRK1	-1.93458	-0.952021	5.05299	0.0293845	0.459946		[DOWN]	LOC110086537	-22.4162	-4.48647	1.28634	0.011552	0.710058		[DOWN]	CTTNBP2	-1.73576	-0.795568	5.76946	0.0289598	0.544954
[DOWN]	LOC110074423	-7.65497	-2.9364	2.77786	0.00363585	0.219092		[DOWN]	LOC110069906	-2.03501	-1.02504	4.81687	0.0292728	0.459747		[DOWN]	LOC110073404	-22.7399	-4.50715	1.28029	0.0115476	0.710058		[DOWN]	LOC110086601	-1.76428	-0.81908	5.51187	0.0289334	0.544954
[DOWN]	MMD	-10.3882	-3.37687	8.25883	0.00361869	0.219092		[DOWN]	IQCA1	-15.7094	-3.97356	1.46067	0.0292596	0.459747		[DOWN]	CNTN2	-3.5849	-1.84193	3.18979	0.0114897	0.710058		[DOWN]	LOC110080930	-7.05674	-2.819	2.22788	0.0288316	0.544954
[DOWN]	OSBPL8	-18.3594	-4.19845	10.3513	0.00347851	0.213378		[DOWN]	FOXA3	-15.7094	-3.97356	1.46067	0.0292596	0.459747		[DOWN]	LOC110090494	-21.7039	-4.43988	1.22734	0.0112828	0.710058		[DOWN]	HELB	-1.89808	-0.924544	5.05002	0.0282355	0.540053
[DOWN]	INPP5D	-3.67532	-1.87787	4.48884	0.00347546	0.213378		[DOWN]	LOC110081042	-15.7094	-3.97356	1.46067	0.0292596	0.459747		[DOWN]	GPA33	-2.39451	-1.25973	5.21865	0.0111766	0.710058		[DOWN]	YTHDC1	-1.56569	-0.646795	7.27076	0.0281744	0.539999
[DOWN]	KCNA4	-30.6376	-4.93723	1.66333	0.00338276	0.209042		[DOWN]	TMC8	-15.7094	-3.97356	1.46067	0.0292596	0.459747		[DOWN]	SLCO5A1	-11.3499	-3.5046	1.85975	0.0110248	0.710058		[DOWN]	LGI2	-15.4522	-3.94974	1.43288	0.027986	0.538131
[DOWN]	TM4SF19	-30.6376	-4.93723	1.66333	0.00338276	0.209042		[DOWN]	FAM81A	-15.7094	-3.97356	1.46067	0.0292596	0.459747		[DOWN]	CUBN	-5.95362	-2.57377	2.36983	0.010758	0.710058		[DOWN]	LOC110075337	-15.4522	-3.94974	1.43288	0.027986	0.538131
[DOWN]	ABCC8	-30.6376	-4.93723	1.66333	0.00338276	0.209042		[DOWN]	RALGAPB	-1.53133	-0.614787	6.9668	0.0292212	0.459747		[DOWN]	LOC110086450	-2.00241	-1.00174	5.03519	0.0106558	0.710058		[DOWN]	LOC110082568	-9.12433	-3.18972	1.97359	0.0279638	0.538131
[DOWN]	TYMP	-30.5207	-4.93172	1.67593	0.00325387	0.203336		[DOWN]	PTPRE	-2.29585	-1.19903	4.41771	0.0291784	0.459747		[DOWN]	LOC110079869	-1.85702	-0.892991	6.30046	0.0106414	0.710058		[DOWN]	LOC110077434	-2.3513	-1.23346	4.32029	0.0279599	0.538131
[DOWN]	LOC110086222	-2.50084	-1.32241	5.45977	0.00318262	0.199631		[DOWN]	PIP4K2A	-1.66059	-0.731692	5.96506	0.0291234	0.459747		[DOWN]	LOC110076177	-14.206	-3.82843	1.78677	0.0105379	0.710058		[DOWN]	LOC110080852	-15.4728	-3.95166	1.43319	0.0279315	0.538131
[DOWN]	NOTUM	-5.15052	-2.36472	3.35153	0.00317661	0.199631		[DOWN]	ROCK1	-1.48059	-0.566174	8.65427	0.0289971	0.459747		[DOWN]	LOC110072239	-28.597	-4.83779	1.28791	0.0104079	0.710058		[DOWN]	LOC110091608	-16.6465	-4.05715	1.49466	0.0279225	0.538131
[DOWN]	KIAA1324L	-30.4136	-4.92665	1.68799	0.00313824	0.198339		[DOWN]	ARRDC2	-9.9482	-3.31444	1.9863	0.0287575	0.459326		[DOWN]	LOC110070913	-11.8504	-3.56687	1.86439	0.010401	0.710058		[DOWN]	ADCY8	-16.6465	-4.05715	1.49466	0.0279225	0.538131
[DOWN]	KEL	-5.4364	-2.44265	3.32502	0.00285135	0.18298		[DOWN]	PTK2	-1.55837	-0.640041	6.72513	0.0287337	0.459326		[DOWN]	LOC110076861	-23.113	-4.53063	1.24716	0.0103725	0.710058		[DOWN]	PLAUR	-3.39636	-1.76399	4.12949	0.0278997	0.538131
[DOWN]	PARG	-18.6868	-4.22394	9.95933	0.00282759	0.18263		[DOWN]	LOC110076412	-8.99774	-3.16956	2.04133	0.0287269	0.459326		[DOWN]	LOC110070695	-26.7227	-4.73999	1.33211	0.0103679	0.710058		[DOWN]	LOC110072091	-2.31859	-1.21325	4.59699	0.0277386	0.538131
[DOWN]	USP33	-17.2047	-4.10473	9.42334	0.00278088	0.181246		[DOWN]	HS6ST1	-1.77212	-0.825476	5.64859	0.0286327	0.459326		[DOWN]	COMP	-2.09526	-1.06713	5.21846	0.0103394	0.710058		[DOWN]	WASL	-1.59424	-0.672871	7.0457	0.027569	0.538131
[DOWN]	MLH1	-3.34594	-1.74241	6.21381	0.0027677	0.181094		[DOWN]	ANGPTL5	-8.38794	-3.06832	2.22272	0.0283873	0.457544		[DOWN]	BMX	-15.1932	-3.92536	1.99642	0.0102901	0.710058		[DOWN]	SLC2A8	-7.15581	-2.83911	2.3451	0.0275283	0.538131
[DOWN]	LOC110070257	-17.16	-4.10098	2.12925	0.0027096	0.178694		[DOWN]	COL8A2	-1.66526	-0.735743	6.44983	0.0282952	0.456936		[DOWN]	LOC110083104	-3.44526	-1.78461	3.27901	0.010203	0.710058		[DOWN]	ELOVL4	-9.56477	-3.25773	2.12519	0.0271729	0.537043
[DOWN]	PHF10	-16.788	-4.06936	9.21171	0.00268466	0.177752		[DOWN]	GPR37	-17.1802	-4.10267	1.52855	0.0282713	0.456936		[DOWN]	FAM168A	-2.38658	-1.25495	4.4447	0.0101992	0.710058		[DOWN]	BBOF1	-3.80934	-1.92954	2.87966	0.0270343	0.535495
[DOWN]	PHF14	-20.1021	-4.32928	10.253	0.00264553	0.175859		[DOWN]	LOC110071139	-17.1802	-4.10267	1.52855	0.0282713	0.456936		[DOWN]	GTPBP6	-2.68108	-1.42281	3.84613	0.0101924	0.710058		[DOWN]	LOC110074281	-1.57974	-0.659685	6.96848	0.0269491	0.535004
[DOWN]	KDM7A	-17.2728	-4.11043	9.30448	0.0026027	0.173704		[DOWN]	LOC110087105	-17.1802	-4.10267	1.52855	0.0282713	0.456936		[DOWN]	OSGIN1	-2.37832	-1.24994	4.71259	0.0101702	0.710058		[DOWN]	SKAP2	-1.92604	-0.945637	4.84598	0.0268412	0.533457
[DOWN]	DNAJB4	-6.80944	-2.76754	7.32794	0.00258827	0.173435		[DOWN]	LOC110089743	-17.1802	-4.10267	1.52855	0.0282713	0.456936		[DOWN]	LOC110075072	-27.4142	-4.77685	1.28102	0.0100869	0.710058		[DOWN]	PROKR1	-17.158	-4.10081	1.50091	0.0268052	0.53334
[DOWN]	LOC110085694	-32.6171	-5.02756	1.7278	0.00258483	0.173435		[DOWN]	LOC110074253	-17.1802	-4.10267	1.52855	0.0282713	0.456936		[DOWN]	LOC110080958	-24.7519	-4.62947	1.29996	0.0100635	0.710058		[DOWN]	LOC110070896	-15.941	-3.99467	1.43941	0.0267754	0.53334
[DOWN]	LOC110087219	-2.81192	-1.49156	4.59699	0.00258254	0.173435		[DOWN]	EDEM3	-1.63253	-0.707108	6.3442	0.0282435	0.456936		[DOWN]	SPDYA	-11.6913	-3.54737	1.80894	0.00993671	0.710058		[DOWN]	LOC110086376	-15.9516	-3.99563	1.43956	0.026749	0.53334
[DOWN]	IL17D	-33.5531	-5.06837	1.73014	0.00249124	0.169191		[DOWN]	VSIR	-3.0962	-1.6305	3.60748	0.0282346	0.456936		[DOWN]	LOC110084407	-1.99873	-0.999082	5.13076	0.00981559	0.710058		[DOWN]	GATA3	-15.9516	-3.99563	1.43956	0.026749	0.53334
[DOWN]	CUNH17orf67	-33.3668	-5.06034	1.74102	0.00242278	0.166354		[DOWN]	THUMPD3	-1.68167	-0.749895	5.99824	0.0281204	0.456936		[DOWN]	SLC22A5	-2.50838	-1.32676	4.23925	0.00970055	0.710058		[DOWN]	SKIL	-1.61721	-0.693507	6.4425	0.0267228	0.53334
[DOWN]	GRB10	-17.5405	-4.13262	9.21767	0.00237693	0.163881		[DOWN]	LOC110089011	-9.62715	-3.26711	1.97611	0.0280318	0.456936		[DOWN]	HOOK1	-1.79233	-0.841837	5.99719	0.0096752	0.710058		[DOWN]	MED1	-1.60313	-0.68089	6.22667	0.0266976	0.53334
[DOWN]	ALDH1A3	-3.03368	-1.60107	4.44793	0.00232906	0.161246		[DOWN]	LIMD2	-3.57265	-1.83699	3.36855	0.0280237	0.456936		[DOWN]	LOC110073739	-23.9673	-4.58299	1.25395	0.00960621	0.710058		[DOWN]	MBNL1	-1.63255	-0.707129	8.10712	0.0266752	0.53334
[DOWN]	MB21D1	-3.87812	-1.95536	3.87974	0.00231816	0.161161		[DOWN]	ANO5	-1.64187	-0.71534	6.20499	0.0279958	0.456936		[DOWN]	LOC110074735	-4.9752	-2.31476	4.75838	0.00954166	0.710058		[DOWN]	NFKBID	-17.2247	-4.10641	1.50183	0.0266593	0.53334
[DOWN]	FIBIN	-22.052	-4.46284	10.4555	0.00226059	0.157816		[DOWN]	LOC110082181	-5.89887	-2.56044	2.37743	0.0279754	0.456936		[DOWN]	ARHGAP17	-2.24185	-1.16469	4.87477	0.00941938	0.710058		[DOWN]	LOC110084166	-2.72208	-1.44471	3.59358	0.026586	0.53334
[DOWN]	NBEAL2	-3.12423	-1.6435	6.16244	0.00225973	0.157816		[DOWN]	TTC14	-1.69577	-0.761945	6.26201	0.0278243	0.455901		[DOWN]	LOC110081664	-9.66001	-3.27202	2.29278	0.00914632	0.710058		[DOWN]	LOC110069890	-3.97148	-1.98968	2.87164	0.0265023	0.533292
[DOWN]	IL1RAPL1	-15.5643	-3.96017	2.98432	0.00223414	0.157816		[DOWN]	NKTR	-1.61341	-0.690117	6.35378	0.0274888	0.45261		[DOWN]	HVCN1	-2.54226	-1.34611	4.10404	0.00909347	0.710058		[DOWN]	LOC110077135	-18.7554	-4.22923	1.56539	0.026478	0.533292
[DOWN]	SIK1	-2.61943	-1.38925	5.82494	0.00219052	0.156192		[DOWN]	KDM4C	-1.96907	-0.977514	5.15572	0.0274475	0.452373		[DOWN]	LOC110084866	-14.7017	-3.87791	3.12917	0.0090705	0.710058		[DOWN]	STYXL1	-18.7554	-4.22923	1.56539	0.026478	0.533292
[DOWN]	CFAP99	-531.07	-9.05276	2.81503	0.0021656	0.155078		[DOWN]	COL1A1	-1.50682	-0.591503	12.6	0.0274003	0.452038		[DOWN]	RGL3	-26.9092	-4.75003	1.31975	0.00903921	0.710058		[DOWN]	LOC110071603	-18.7554	-4.22923	1.56539	0.026478	0.533292
[DOWN]	BRCA2	-20.6849	-4.3705	9.87376	0.0020768	0.14936		[DOWN]	MYBPC1	-15.8191	-3.9836	1.46236	0.0273451	0.452015		[DOWN]	RASAL2	-2.06789	-1.04816	5.85855	0.00892999	0.710058		[DOWN]	SHC2	-18.7554	-4.22923	1.56539	0.026478	0.533292
[DOWN]	TOLLIP	-7.1026	-2.82835	7.32732	0.00206299	0.149009		[DOWN]	ASB5	-15.8191	-3.9836	1.46236	0.0273451	0.452015		[DOWN]	PSENEN	-2.49185	-1.31722	4.21408	0.00875838	0.710058		[DOWN]	PCDH8	-18.7554	-4.22923	1.56539	0.026478	0.533292
[DOWN]	LEPR	-3.01835	-1.59376	4.46274	0.00205789	0.149009		[DOWN]	EDN1	-15.8191	-3.9836	1.46236	0.0273451	0.452015		[DOWN]	LOC110076831	-4.46293	-2.15799	5.2166	0.00850099	0.710058		[DOWN]	LOC110078479	-8.41768	-3.07342	2.05038	0.026309	0.533292
[DOWN]	RPRM	-35.6574	-5.15613	1.78051	0.00199526	0.146013		[DOWN]	PKN2	-1.56425	-0.64547	6.67534	0.0272619	0.451972		[DOWN]	TMPRSS7	-24.2406	-4.59935	1.38354	0.00847506	0.710058		[DOWN]	ITGB2	-1.58596	-0.665358	6.71993	0.0263088	0.533292
[DOWN]	PHC1	-13.6434	-3.77013	8.46106	0.00199412	0.146013		[DOWN]	MEF2C	-3.15208	-1.6563	3.48174	0.0272272	0.451972		[DOWN]	SPAST	-1.86438	-0.898695	5.65996	0.00845198	0.710058		[DOWN]	LOC110069891	-18.849	-4.23642	1.56659	0.0263016	0.533292
[DOWN]	YEATS2	-21.2344	-4.40833	9.79608	0.00186164	0.138051		[DOWN]	CUNH6orf120	-1.99446	-0.995998	4.94414	0.0271225	0.451877		[DOWN]	MFSD6L	-12.3334	-3.6245	1.80311	0.00836641	0.710058		[DOWN]	LOC110071488	-18.849	-4.23642	1.56659	0.0263016	0.533292
[DOWN]	LOC110071371	-36.1879	-5.17744	1.80299	0.00183488	0.136738		[DOWN]	TRAF5	-2.50301	-1.32367	4.29067	0.0269455	0.449831		[DOWN]	HELZ2	-2.1246	-1.08719	5.08574	0.0082338	0.710058		[DOWN]	LOC110073053	-7.62724	-2.93116	2.32535	0.0261055	0.533166
[DOWN]	NPEPPS	-25.8205	-4.69044	10.9989	0.00180588	0.135726		[DOWN]	SLIT2	-1.5211	-0.605117	7.38912	0.0269252	0.449831		[DOWN]	APELA	-4.16295	-2.05761	3.32927	0.00805168	0.710058		[DOWN]	FAM222B	-16.6813	-4.06016	1.49481	0.0260947	0.533166
[DOWN]	PLA2R1	-6.74461	-2.75374	7.20929	0.00180188	0.135726		[DOWN]	FYB	-4.68445	-2.22788	2.84186	0.026914	0.449831		[DOWN]	LOC110071450	-24.0537	-4.58819	1.37755	0.00799851	0.710058		[DOWN]	PGAP1	-2.01196	-1.0086	4.96258	0.0260539	0.533166
[DOWN]	LOC110083426	-36.9533	-5.20763	1.8158	0.00172307	0.131276		[DOWN]	TTLL7	-4.24753	-2.08662	2.94455	0.0268678	0.449831		[DOWN]	KLF10	-1.77613	-0.828741	6.91268	0.00791583	0.710058		[DOWN]	RAPSN	-3.44488	-1.78445	3.15721	0.0259742	0.533166
[DOWN]	ATG4A	-6.8256	-2.77096	7.20852	0.00171259	0.131076		[DOWN]	LOC110070782	-10.0452	-3.32843	2.20708	0.026793	0.449831		[DOWN]	ADAMTS20	-2.80843	-1.48976	3.82966	0.0078351	0.707998		[DOWN]	MAN1C1	-1.67139	-0.741048	6.19667	0.0257198	0.531543
[DOWN]	GDPD3	-36.7036	-5.19785	1.82459	0.00169462	0.130298		[DOWN]	MPRIP	-1.53002	-0.613553	7.18992	0.0267245	0.449831		[DOWN]	FAM120C	-1.81415	-0.859291	6.75028	0.00780074	0.707998		[DOWN]	LOC110089887	-2.05304	-1.03776	4.96066	0.0257005	0.531543
[DOWN]	TSHR	-36.7036	-5.19785	1.82459	0.00169462	0.130298		[DOWN]	LOC110083676	-11.3346	-3.50266	2.11666	0.0264938	0.448075		[DOWN]	LOC110072678	-33.0286	-5.04565	1.37294	0.00776188	0.707998		[DOWN]	LOC110090318	-4.13074	-2.0464	3.06805	0.0256519	0.531543
[DOWN]	LOC110076038	-3.41687	-1.77268	4.19104	0.00169454	0.130298		[DOWN]	ZNF326	-1.57399	-0.654428	7.66313	0.0264545	0.447861		[DOWN]	LOC110088953	-12.7261	-3.66972	1.90549	0.00774401	0.707998		[DOWN]	LOC110086231	-2.61293	-1.38567	4.44672	0.025637	0.531543
[DOWN]	CCDC129	-217.736	-7.76643	6.66888	0.00169243	0.130298		[DOWN]	LOC110080361	-2.58177	-1.36836	3.95279	0.026368	0.447252		[DOWN]	LOC110081945	-3.20444	-1.68007	3.65068	0.00762841	0.707998		[DOWN]	ATP6V0E1	-1.85402	-0.890653	5.39671	0.0255579	0.531543
[DOWN]	EDEM3	-20.6954	-4.37124	9.44902	0.0016864	0.130298		[DOWN]	CHD7	-1.81795	-0.862309	5.67561	0.0263623	0.447252		[DOWN]	SCN1A	-7.79468	-2.96249	2.38862	0.00755923	0.707998		[DOWN]	FBXL15	-2.65978	-1.41131	3.70256	0.0255097	0.531543
[DOWN]	LOC110091732	-37.7247	-5.23744	1.82858	0.00161818	0.127355		[DOWN]	LOC110081427	-16.9747	-4.08531	1.4772	0.0262865	0.446817		[DOWN]	KCNQ3	-26.31	-4.71754	1.32575	0.00749601	0.707998		[DOWN]	SLC44A5	-1.79582	-0.84464	5.82355	0.0254194	0.531543
[DOWN]	LOC110070225	-33.5923	-5.07006	2.1811	0.0015561	0.12305		[DOWN]	HAND2	-16.9747	-4.08531	1.4772	0.0262865	0.446817		[DOWN]	USP6NL	-1.80759	-0.854065	7.17595	0.00735439	0.704074		[DOWN]	LOC110083669	-16.7023	-4.06198	1.49497	0.0253343	0.531482
[DOWN]	ERICH5	-39.7596	-5.31323	1.87458	0.0013266	0.105906		[DOWN]	EFR3A	-16.9747	-4.08531	1.4772	0.0262865	0.446817		[DOWN]	RAPGEFL1	-3.66913	-1.87544	3.43142	0.0073231	0.704074		[DOWN]	LOC110074385	-16.7023	-4.06198	1.49497	0.0253343	0.531482
[DOWN]	LRRIQ3	-415.308	-8.69804	6.67037	0.00129413	0.104312		[DOWN]	LRRTM4	-16.9747	-4.08531	1.4772	0.0262865	0.446817		[DOWN]	RNF144B	-2.58722	-1.3714	4.45709	0.00728812	0.704074		[DOWN]	PDE6C	-16.7023	-4.06198	1.49497	0.0253343	0.531482
[DOWN]	LOC110088803	-40.2233	-5.32996	1.89435	0.00123687	0.100669		[DOWN]	CD74	-2.40098	-1.26363	4.46898	0.0262201	0.446817		[DOWN]	LOC110084226	-9.16966	-3.19687	2.16513	0.00723426	0.704074		[DOWN]	SPATC1L	-16.7128	-4.06289	1.49512	0.0253118	0.531482
[DOWN]	PDE10A	-5.31362	-2.40969	3.6417	0.00122977	0.100582		[DOWN]	SLC25A33	-9.07669	-3.18217	2.07392	0.0261023	0.446817		[DOWN]	ISY1	-2.14643	-1.10194	5.06488	0.00712414	0.704074		[DOWN]	EPB41	-1.59642	-0.674836	8.20631	0.0249975	0.526907
[DOWN]	LOC110077800	-3.35985	-1.7484	5.30916	0.00119605	0.0983056		[DOWN]	LOC110082414	-16.4058	-4.03613	1.46886	0.0260704	0.446817		[DOWN]	SCARF1	-26.1454	-4.70849	1.44079	0.0069412	0.704074		[DOWN]	NCKAP1L	-1.94213	-0.957641	4.89333	0.0249072	0.526057
[DOWN]	SEC62	-30.8647	-4.94789	11.1303	0.00118571	0.0979386		[DOWN]	LOC110071661	-16.4058	-4.03613	1.46886	0.0260704	0.446817		[DOWN]	LOC110091250	-3.06372	-1.61529	3.83202	0.00689059	0.704074		[DOWN]	TPH1	-20.7418	-4.37447	1.53958	0.0248495	0.525751
[DOWN]	MAN1A1	-30.0856	-4.911	10.5687	0.0010621	0.0883975		[DOWN]	CACNA2D3	-16.4058	-4.03613	1.46886	0.0260704	0.446817		[DOWN]	LOC110071327	-27.1916	-4.76509	1.33249	0.00683539	0.704074		[DOWN]	SLC15A1	-20.7418	-4.37447	1.53958	0.0248495	0.525751
[DOWN]	RNF222	-8.92299	-3.15753	3.50057	0.000992065	0.0831789		[DOWN]	CFAP221	-16.2014	-4.01805	1.4673	0.0260232	0.446817		[DOWN]	IVD	-1.92099	-0.94185	5.51774	0.00662017	0.704074		[DOWN]	ARHGAP8	-7.01424	-2.81029	2.3157	0.0248214	0.525751
[DOWN]	CNTN4	-20.3897	-4.34977	2.28225	0.000964313	0.0812604		[DOWN]	LOC110072461	-16.2014	-4.01805	1.4673	0.0260232	0.446817		[DOWN]	CUNH15orf62	-28.6158	-4.83874	1.39388	0.00660433	0.704074		[DOWN]	PPP1R15A	-2.29251	-1.19693	4.28217	0.0247716	0.525751
[DOWN]	ANKRD28	-33.8421	-5.08075	11.1338	0.000940235	0.0796336		[DOWN]	LOC110088114	-16.2014	-4.01805	1.4673	0.0260232	0.446817		[DOWN]	FMOD	-1.77931	-0.831317	7.33333	0.00659704	0.704074		[DOWN]	TBC1D1	-1.7505	-0.807766	5.55285	0.024665	0.525751
[DOWN]	DGKE	-8.57647	-3.10038	7.34661	0.000920882	0.0783924		[DOWN]	U2SURP	-1.49585	-0.580969	7.85151	0.0260104	0.446817		[DOWN]	LOC110071012	-25.8086	-4.68978	1.3559	0.00659516	0.704074		[DOWN]	SRGN	-1.6982	-0.764004	7.65941	0.0246265	0.525751
[DOWN]	CD96	-605.162	-9.24118	6.44209	0.000898669	0.0772901		[DOWN]	MOV10	-3.63985	-1.86388	3.47059	0.0257232	0.446428		[DOWN]	LOC110071215	-25.9682	-4.69867	1.43495	0.00654788	0.704074		[DOWN]	SLC25A4	-11.9872	-3.58342	2.25327	0.0245688	0.525751
[DOWN]	LOC110088153	-4.82033	-2.26913	3.7001	0.000897939	0.0772901		[DOWN]	FAM3D	-3.13071	-1.64649	3.5048	0.0256912	0.446428		[DOWN]	LOC110088364	-6.08224	-2.6046	3.01685	0.00650399	0.704074		[DOWN]	LOC110070364	-75.6314	-6.24091	6.98064	0.0242627	0.525751
[DOWN]	GPNMB	-4.50891	-2.17278	3.71412	0.000879182	0.0764018		[DOWN]	GRM1	-19.5243	-4.2872	1.50185	0.0256616	0.446428		[DOWN]	LOC110084300	-24.9925	-4.64342	1.34931	0.00649489	0.704074		[DOWN]	HPGD	-4.88566	-2.28855	2.69335	0.0241716	0.525751
[DOWN]	NFKB2	-4.7248	-2.24025	6.61133	0.000810506	0.0708025		[DOWN]	SERPINF2	-19.5243	-4.2872	1.50185	0.0256616	0.446428		[DOWN]	SUSD4	-27.4405	-4.77824	1.38105	0.0062673	0.702533		[DOWN]	SLC35D3	-3.91955	-1.97069	3.22687	0.0241287	0.525751
[DOWN]	APELA	-7.75169	-2.95451	3.2657	0.00074999	0.0662095		[DOWN]	SLC24A4	-19.5243	-4.2872	1.50185	0.0256616	0.446428		[DOWN]	LOC110090811	-33.5847	-5.06973	1.42125	0.00622314	0.702026		[DOWN]	LOC110079052	-4.76565	-2.25267	2.95828	0.0239655	0.525751
[DOWN]	VWF	-2.85626	-1.51413	5.5523	0.000726261	0.0644557		[DOWN]	NME8	-19.5243	-4.2872	1.50185	0.0256616	0.446428		[DOWN]	PEBP4	-9.65193	-3.27082	2.15945	0.00617112	0.702026		[DOWN]	LOC110071725	-17.7509	-4.14982	1.50809	0.0239598	0.525751
[DOWN]	LOC110073197	-46.1586	-5.52853	1.99641	0.000706528	0.0630397		[DOWN]	KLHL41	-19.5243	-4.2872	1.50185	0.0256616	0.446428		[DOWN]	OSBPL3	-1.94049	-0.956423	5.60236	0.00605612	0.702026		[DOWN]	LOC110083760	-2.73355	-1.45078	4.48284	0.0238659	0.525751
[DOWN]	SLC10A7	-20.9994	-4.39228	8.65302	0.000677026	0.0607321		[DOWN]	OLFML2A	-19.5243	-4.2872	1.50185	0.0256616	0.446428		[DOWN]	LOC110088357	-4.52053	-2.17649	3.54553	0.00596028	0.699089		[DOWN]	LOC110087295	-1.67255	-0.74205	5.96118	0.0238107	0.525751
[DOWN]	ACTN3	-47.0377	-5.55574	2.02967	0.000579767	0.0528602		[DOWN]	SEC61A2	-2.32512	-1.2173	4.23558	0.025636	0.446428		[DOWN]	LOC110088669	-14.2802	-3.83594	1.97532	0.00570957	0.678673		[DOWN]	FEM1C	-1.68944	-0.756544	6.01866	0.0237842	0.525751
[DOWN]	LOC110074074	-13.902	-3.79722	7.8191	0.000490555	0.044972		[DOWN]	C3AR1	-16.5826	-4.0516	1.47225	0.0256235	0.446428		[DOWN]	LBH	-1.79862	-0.846888	6.27462	0.0056592	0.67837		[DOWN]	SEPT6	-1.73754	-0.797048	5.82404	0.0235786	0.525751
[DOWN]	SPATA7	-48.6346	-5.60391	2.0523	0.000489966	0.044972		[DOWN]	LOC110087318	-16.5826	-4.0516	1.47225	0.0256235	0.446428		[DOWN]	LOC110077731	-1.93742	-0.954138	6.79622	0.00560434	0.67837		[DOWN]	LOC110085378	-1.72232	-0.784353	5.65722	0.0235625	0.525751
[DOWN]	PRKCG	-66.6245	-6.05798	2.26021	0.000468685	0.0434445		[DOWN]	MLLT3	-1.54353	-0.626235	7.61668	0.0256185	0.446428		[DOWN]	DDX10	-2.28868	-1.19452	4.81576	0.00553579	0.676169		[DOWN]	LOC110079756	-1.75766	-0.813658	5.78804	0.0234177	0.525751
[DOWN]	TMEM26	-23.1196	-4.53104	2.39142	0.000444807	0.0414615		[DOWN]	PHF11	-1.82386	-0.866997	5.60406	0.0255864	0.446428		[DOWN]	R3HDM4	-2.26765	-1.1812	5.02223	0.00552434	0.676169		[DOWN]	KLHL4	-2.52207	-1.33461	3.91813	0.0233138	0.525751
[DOWN]	LOC110072267	-21.5079	-4.4268	2.53693	0.000427663	0.0400874		[DOWN]	UGCG	-1.84616	-0.884525	5.8943	0.0254996	0.446428		[DOWN]	SPAG17	-27.8649	-4.80038	1.48982	0.0054361	0.673278		[DOWN]	LOC110086200	-3.44742	-1.78552	4.66163	0.0230038	0.522755
[DOWN]	SNED1	-6.88235	-2.7829	5.48538	0.000419142	0.0395106		[DOWN]	DICER1	-1.50459	-0.589369	7.70313	0.0253284	0.446428		[DOWN]	LOC110071212	-27.1416	-4.76243	1.37487	0.00540129	0.673278		[DOWN]	EVA1C	-2.80855	-1.48982	3.64261	0.0229963	0.522755
[DOWN]	LOC110074963	-5.67705	-2.50514	3.60632	0.00041318	0.0391699		[DOWN]	MAB21L1	-9.98474	-3.31972	2.11067	0.0252914	0.446428		[DOWN]	LOC110080446	-27.824	-4.79826	1.41548	0.00521856	0.667355		[DOWN]	RGS1	-4.30037	-2.10446	2.8944	0.0229888	0.522755
[DOWN]	PDGFRB	-37.596	-5.23251	9.8625	0.000402554	0.0383806		[DOWN]	PIAS1	-1.78016	-0.832008	5.59572	0.025229	0.446428		[DOWN]	LOC110076891	-27.824	-4.79826	1.41548	0.00521856	0.667355		[DOWN]	LOC110080418	-17.1963	-4.10403	1.50106	0.0229064	0.522548
[DOWN]	LOC110069992	-13.1134	-3.71297	2.82993	0.000395608	0.0379352		[DOWN]	LOC110078056	-1.95184	-0.964832	5.14567	0.0250509	0.446428		[DOWN]	SLC1A1	-10.2745	-3.361	2.26584	0.00519258	0.667355		[DOWN]	P2RY8	-4.78516	-2.25857	2.73899	0.0228159	0.521826
[DOWN]	LOC110080930	-50.6672	-5.66298	2.08992	0.000377502	0.0366199		[DOWN]	SGCE	-1.73707	-0.796655	6.10192	0.0250326	0.446428		[DOWN]	SYTL3	-7.2555	-2.85907	2.67958	0.00517582	0.667355		[DOWN]	BAZ1A	-1.63521	-0.709477	7.06742	0.0227646	0.521543
[DOWN]	SP2	-18.5425	-4.21276	8.14499	0.000363378	0.0354559		[DOWN]	PTN	-2.34577	-1.23006	4.34862	0.0250137	0.446428		[DOWN]	TRIM25	-2.75267	-1.46083	5.01313	0.00510426	0.667355		[DOWN]	LOC110077800	-2.1951	-1.13429	4.43278	0.0226411	0.521543
[DOWN]	RNF144B	-13.5256	-3.75762	7.64644	0.000322025	0.0321736		[DOWN]	SMAP1	-1.65318	-0.725245	6.31441	0.024948	0.446428		[DOWN]	LOC110090855	-3.26494	-1.70706	4.41641	0.00507996	0.667355		[DOWN]	LOC110073789	-8.84956	-3.14561	1.99643	0.0225293	0.521318
[DOWN]	RRBP1	-3.52913	-1.81931	4.76315	0.000298034	0.0299561		[DOWN]	PDLIM4	-3.56512	-1.83395	3.23068	0.0248622	0.446428		[DOWN]	LOC110086352	-13.018	-3.70243	2.75368	0.00505086	0.667355		[DOWN]	GABRA1	-9.88192	-3.30479	2.03054	0.0224757	0.521318
[DOWN]	LOC110091488	-52.6924	-5.71952	2.12628	0.000292481	0.029576		[DOWN]	RIMKLB	-1.67752	-0.746331	6.78201	0.0247701	0.446314		[DOWN]	HSD17B4	-1.87773	-0.908988	6.52939	0.00504895	0.667355		[DOWN]	KCNT1	-18.276	-4.19188	1.51436	0.0223703	0.519671
[DOWN]	LOC110071007	-5.98799	-2.58207	3.64672	0.000292443	0.029576		[DOWN]	TRNAL-CAA	-4.75616	-2.2498	3.29919	0.0247013	0.445965		[DOWN]	BICDL1	-30.4097	-4.92646	1.40725	0.00504083	0.667355		[DOWN]	SCFD1	-1.68196	-0.750139	6.17612	0.0222256	0.516986
[DOWN]	LOC110090193	-23.0813	-4.52865	8.38769	0.000290423	0.029576		[DOWN]	CCSER2	-1.61352	-0.690213	6.48084	0.0246561	0.445692		[DOWN]	LOC110075059	-15.9994	-3.99995	2.0273	0.00490749	0.667355		[DOWN]	USH2A	-20.9258	-4.38721	1.63274	0.0219218	0.51126
[DOWN]	COG4	-18.758	-4.22943	8.05433	0.000281817	0.0290254		[DOWN]	ZBED4	-1.6382	-0.712111	6.69816	0.024651	0.445692		[DOWN]	DEGS2	-14.7742	-3.88501	1.94959	0.00479674	0.667355		[DOWN]	LOC110085039	-20.9258	-4.38721	1.63274	0.0219218	0.51126
[DOWN]	RHPN1	-37.7382	-5.23795	9.3279	0.000279042	0.0289181		[DOWN]	LOC110089087	-3.5117	-1.81217	4.59278	0.0246046	0.445692		[DOWN]	LOC110072915	-9.7834	-3.29034	2.95854	0.0047568	0.667355		[DOWN]	LOC110075185	-20.9258	-4.38721	1.63274	0.0219218	0.51126
[DOWN]	LOC110074735	-11.0011	-3.45957	3.13302	0.000276467	0.0288304		[DOWN]	NTRK2	-1.60799	-0.685261	6.51371	0.0245937	0.445692		[DOWN]	BAIAP2L1	-2.06517	-1.04626	5.52912	0.00470149	0.667355		[DOWN]	AP4S1	-2.58152	-1.36822	3.91371	0.0218745	0.51126
[DOWN]	LOC110077506	-23.9588	-4.58248	4.70065	0.00026923	0.0282522		[DOWN]	CD164	-1.56005	-0.641589	6.79579	0.0244322	0.444032		[DOWN]	LOC110089207	-30.0768	-4.91058	1.40106	0.004627	0.667355		[DOWN]	ANGPTL2	-1.72282	-0.784774	6.52591	0.0218305	0.51126
[DOWN]	LOC110072299	-4.03166	-2.01137	4.39573	0.000257991	0.0272442		[DOWN]	STXBP5	-1.59018	-0.669186	6.702	0.0243318	0.443262		[DOWN]	LOC110088843	-59.1802	-5.88704	6.77927	0.00432044	0.664332		[DOWN]	LOC110091460	-21.0341	-4.39466	1.63406	0.0217695	0.51126
[DOWN]	DDX58	-6.45958	-2.69144	3.53876	0.000256337	0.0272419		[DOWN]	SENP1	-1.86469	-0.898939	5.36903	0.0242524	0.443262		[DOWN]	LOC110085268	-5.70404	-2.51198	2.85796	0.00424126	0.65892		[DOWN]	LOC110089077	-21.0341	-4.39466	1.63406	0.0217695	0.51126
[DOWN]	MGAT1	-48.2383	-5.59211	10.1161	0.000235484	0.0255133		[DOWN]	LOC110086127	-17.1055	-4.09639	1.47707	0.0242143	0.443262		[DOWN]	LOC110087836	-45.1307	-5.49604	1.59352	0.00420289	0.658738		[DOWN]	CHRM4	-21.0341	-4.39466	1.63406	0.0217695	0.51126
[DOWN]	LOC110091406	-55.0964	-5.78389	2.15858	0.00022899	0.0249719		[DOWN]	GPR183	-6.17838	-2.62723	2.66711	0.0241292	0.443262		[DOWN]	TRNAS-CGA	-38.236	-5.25686	1.51143	0.00414179	0.654958		[DOWN]	ASB2	-19.9938	-4.32148	1.5331	0.021684	0.51126
[DOWN]	WDR49	-55.0964	-5.78389	2.15858	0.00022899	0.0249719		[DOWN]	LOC110091490	-3.49471	-1.80517	3.3913	0.0241148	0.443262		[DOWN]	PDE1B	-5.5147	-2.46328	2.92466	0.00411435	0.654958		[DOWN]	CSNK1D	-1.60182	-0.679708	7.36965	0.0216623	0.51126
[DOWN]	UBE2B	-45.3968	-5.50452	9.72712	0.000219952	0.0244659		[DOWN]	CHN1	-3.22777	-1.69054	3.49198	0.0240233	0.443262		[DOWN]	DOCK8	-2.85975	-1.51589	4.41543	0.00403695	0.654823		[DOWN]	ETNK1	-1.58508	-0.664556	7.09732	0.0216418	0.51126
[DOWN]	MAP2K5	-47.9715	-5.5841	9.93986	0.000216017	0.0241895		[DOWN]	DUSP1	-2.99298	-1.58158	4.76825	0.0238569	0.441209		[DOWN]	CDHR4	-43.8826	-5.45558	1.94702	0.00395963	0.649343		[DOWN]	LOC110077658	-18.7818	-4.23126	1.52019	0.0215312	0.51126
[DOWN]	ZBTB24	-8.51619	-3.09021	7.01688	0.000206628	0.0232945		[DOWN]	CDC45	-3.30187	-1.72328	3.68784	0.0236159	0.438197		[DOWN]	GRK5	-1.97846	-0.984378	5.8069	0.00387855	0.64891		[DOWN]	SAMD15	-17.2184	-4.10588	1.50122	0.0214785	0.51126
[DOWN]	STKLD1	-24.5792	-4.61936	2.64992	0.000188163	0.0213571		[DOWN]	PIWIL4	-5.46151	-2.4493	2.86447	0.0235859	0.438197		[DOWN]	RNF213	-1.86768	-0.90125	6.81735	0.00382863	0.64891		[DOWN]	WFIKKN2	-17.2184	-4.10588	1.50122	0.0214785	0.51126
[DOWN]	TULP2	-57.9323	-5.8563	2.18806	0.000180053	0.0205766		[DOWN]	MSL3	-1.75461	-0.811153	5.77153	0.0232663	0.434705		[DOWN]	LOC110091406	-8.77828	-3.13394	3.31048	0.00382665	0.64891		[DOWN]	IKZF1	-2.03932	-1.02809	4.84448	0.0214059	0.51126
[DOWN]	KMT2A	-17.1591	-4.1009	7.77658	0.000180001	0.0205766		[DOWN]	SON	-1.48328	-0.568788	9.26995	0.0232565	0.434705		[DOWN]	CHRM3	-2.13305	-1.09292	6.55099	0.00379984	0.64891		[DOWN]	ITPK1	-1.91816	-0.939724	5.07295	0.0212981	0.51126
[DOWN]	APPL2	-62.7253	-5.97098	10.8635	0.000179968	0.0205766		[DOWN]	LOC110083982	-17.8357	-4.1567	1.48531	0.0232454	0.434705		[DOWN]	CD164L2	-39.0825	-5.28845	1.51213	0.00376917	0.64891		[DOWN]	LOC110072594	-5.73925	-2.52086	2.52399	0.021201	0.511209
[DOWN]	LOC110088379	-26.121	-4.70714	2.52767	0.000172381	0.0201131		[DOWN]	TRIM71	-17.8357	-4.1567	1.48531	0.0232454	0.434705		[DOWN]	LOC110091655	-34.4493	-5.1064	1.61695	0.00371512	0.64891		[DOWN]	ENAM	-19.3615	-4.27512	1.5717	0.0211878	0.511209
[DOWN]	FBXO43	-493.148	-8.94588	2.73581	0.000171943	0.0201131		[DOWN]	STC1	-17.8357	-4.1567	1.48531	0.0232454	0.434705		[DOWN]	LOC110089266	-36.5422	-5.19149	1.4926	0.00367243	0.64891		[DOWN]	PTGS2	-3.04328	-1.60563	4.45733	0.0211839	0.511209
[DOWN]	ATP23	-10.2628	-3.35935	7.16742	0.000166877	0.0197472		[DOWN]	TGDS	-2.72267	-1.44502	3.89875	0.0231899	0.434705		[DOWN]	CD19	-31.8207	-4.99189	1.49117	0.00363562	0.64891		[DOWN]	LOC110091086	-8.93514	-3.15949	2.07307	0.0211697	0.511209
[DOWN]	LOC110086739	-48.8271	-5.60961	9.6084	0.000166409	0.0197472		[DOWN]	LOC110081093	-1.54237	-0.625153	7.20877	0.023065	0.434705		[DOWN]	MAL2	-2.33351	-1.2225	5.8793	0.00345545	0.64891		[DOWN]	CASR	-5.88973	-2.5582	2.46211	0.0211676	0.511209
[DOWN]	HTR4	-6.22137	-2.63723	3.79334	0.000164943	0.0197472		[DOWN]	ZDHHC2	-2.02869	-1.02055	4.96987	0.0230225	0.434705		[DOWN]	LOC110081201	-30.9141	-4.95019	1.48467	0.00339053	0.64891		[DOWN]	LOC110083052	-2.41118	-1.26974	5.10595	0.0211449	0.511209
[DOWN]	LOC110079136	-55.4846	-5.79402	10.0014	0.000151819	0.0183558		[DOWN]	SGO1	-1.86163	-0.896569	5.48133	0.0228863	0.434705		[DOWN]	BBX	-1.83878	-0.878753	6.60705	0.00305627	0.64891		[DOWN]	LOC110087446	-19.4419	-4.2811	1.57274	0.0210622	0.511209
[DOWN]	EVL	-25.5468	-4.67507	8.23252	0.000146797	0.0178782		[DOWN]	IDNK	-20.1404	-4.33202	1.56263	0.0228704	0.434705		[DOWN]	TMEM27	-35.1169	-5.13409	1.63324	0.00305255	0.64891		[DOWN]	RALGAPA2	-1.62508	-0.70051	6.71634	0.0209257	0.511209
[DOWN]	LOC110091343	-170.94	-7.41735	1.92877	0.000128664	0.0157851		[DOWN]	LOC110086546	-20.1404	-4.33202	1.56263	0.0228704	0.434705		[DOWN]	LOC110070360	-7.43344	-2.89403	2.83239	0.00296296	0.64891		[DOWN]	GPAT3	-2.00182	-1.00131	4.88815	0.0208842	0.511209
[DOWN]	LOC110074293	-22.136	-4.46832	7.93858	0.000109407	0.0135219		[DOWN]	ADAMTS3	-18.0189	-4.17144	1.48871	0.0228525	0.434705		[DOWN]	DFFB	-11.0435	-3.46512	2.26088	0.00268007	0.61645		[DOWN]	DAPK1	-1.87966	-0.910469	5.18374	0.0204662	0.511209
[DOWN]	RHBDD1	-33.4182	-5.06256	8.48495	0.000104669	0.0130328		[DOWN]	RBPMS	-2.93338	-1.55257	4.0389	0.0227036	0.434705		[DOWN]	LOC110078482	-34.0566	-5.08986	1.51598	0.00263106	0.61318		[DOWN]	ENKUR	-5.78126	-2.53138	2.47513	0.0204438	0.511209
[DOWN]	KLHL4	-63.5865	-5.99065	2.27618	9.4905e-05	0.0119059		[DOWN]	KL	-19.3988	-4.2779	1.6006	0.0226133	0.434063		[DOWN]	EREG	-35.9117	-5.16638	1.56389	0.0026282	0.61318		[DOWN]	CARD9	-4.63695	-2.21318	2.95563	0.0203994	0.511209
[DOWN]	FAM161B	-13.0474	-3.70569	7.30125	9.30741e-05	0.0117647		[DOWN]	LOC110069935	-19.3988	-4.2779	1.6006	0.0226133	0.434063		[DOWN]	F5	-5.15626	-2.36633	3.05723	0.00261826	0.61318		[DOWN]	PPARD	-1.93457	-0.952015	5.161	0.0203751	0.511209
[DOWN]	JOSD2	-50.4442	-5.65662	9.07333	9.22251e-05	0.0117464		[DOWN]	SEMA6B	-19.3988	-4.2779	1.6006	0.0226133	0.434063		[DOWN]	LOC110086998	-37.2876	-5.22062	1.54163	0.00255031	0.61318		[DOWN]	LOC110074485	-2.34057	-1.22686	4.20731	0.0202031	0.511209
[DOWN]	LOC110075780	-63.5299	-5.98936	2.28917	8.81941e-05	0.0113194		[DOWN]	TMEM139	-19.3988	-4.2779	1.6006	0.0226133	0.434063		[DOWN]	PFKFB3	-2.15646	-1.10867	5.81752	0.00254931	0.61318		[DOWN]	MASP2	-2.96473	-1.5679	4.76738	0.0201928	0.511209
[DOWN]	TTC13	-58.1259	-5.86111	9.39898	8.57243e-05	0.0110877		[DOWN]	LOC110088037	-7.23347	-2.85469	2.40876	0.0225796	0.434063		[DOWN]	LOC110083574	-42.9724	-5.42534	1.88764	0.00249307	0.61318		[DOWN]	DUSP1	-3.62696	-1.85876	6.29636	0.0200403	0.510296
[DOWN]	LOC110086035	-65.7889	-6.03977	9.66781	7.46499e-05	0.00973073		[DOWN]	ERCC6L2	-1.85711	-0.893061	5.35696	0.0225208	0.434063		[DOWN]	LOC110084042	-36.2243	-5.17889	1.53501	0.00245785	0.61318		[DOWN]	LOC110085233	-3.83939	-1.94088	3.0115	0.0199765	0.509402
[DOWN]	SACS	-6.03953	-2.59444	6.40391	7.139e-05	0.00937907		[DOWN]	PMEL	-19.0608	-4.25253	1.49856	0.0224657	0.434063		[DOWN]	DDX58	-7.76682	-2.95732	4.00342	0.00237252	0.61318		[DOWN]	LOC110089059	-23.6916	-4.5663	1.61615	0.0199174	0.509402
[DOWN]	PTPRC	-13.4295	-3.74733	3.58994	6.30295e-05	0.00834641		[DOWN]	LOC110091364	-19.0608	-4.25253	1.49856	0.0224657	0.434063		[DOWN]	LOC110070139	-34.2561	-5.09829	1.55666	0.00236174	0.61318		[DOWN]	FANCE	-5.33258	-2.41483	2.59866	0.019911	0.509402
[DOWN]	HHIPL1	-8.82458	-3.14153	6.87535	5.94742e-05	0.00793862		[DOWN]	COL9A1	-19.0608	-4.25253	1.49856	0.0224657	0.434063		[DOWN]	MYOM1	-6.18317	-2.62835	3.74191	0.00232851	0.61318		[DOWN]	LOC110070340	-4.92126	-2.29903	2.72092	0.0198522	0.509402
[DOWN]	LOC110088357	-29.2715	-4.87143	2.85735	5.48345e-05	0.00737834		[DOWN]	LOC110088881	-19.0608	-4.25253	1.49856	0.0224657	0.434063		[DOWN]	LOC110071511	-2.46807	-1.30338	4.86344	0.00232716	0.61318		[DOWN]	DPP4	-1.71995	-0.782364	6.91514	0.0196752	0.508168
[DOWN]	GCNT7	-21.5933	-4.43251	3.09476	4.14507e-05	0.00562281		[DOWN]	LOC110076122	-10.6534	-3.41324	1.97388	0.0224482	0.434063		[DOWN]	FAM26F	-41.5236	-5.37586	1.85294	0.00219488	0.61318		[DOWN]	LOC110078471	-9.95438	-3.31533	2.06322	0.0195825	0.506633
[DOWN]	ITGB2	-111.251	-6.79768	10.7659	3.99173e-05	0.00545918		[DOWN]	LOC110080870	-17.9781	-4.16817	1.5366	0.0224139	0.434063		[DOWN]	LOC110074603	-45.3114	-5.5018	1.63939	0.00217301	0.61318		[DOWN]	PRPH	-2.37688	-1.24907	4.37294	0.0195818	0.506633
[DOWN]	LOC110076538	-116.279	-6.86144	6.42621	3.76905e-05	0.00519724		[DOWN]	LOC110071462	-17.9781	-4.16817	1.5366	0.0224139	0.434063		[DOWN]	SORBS2	-2.43645	-1.28478	4.87522	0.00216242	0.61318		[DOWN]	OVCH2	-17.723	-4.14755	1.50778	0.0195134	0.506633
[DOWN]	SLC25A19	-28.9262	-4.8543	7.91452	3.17282e-05	0.00441154		[DOWN]	AGR2	-9.54492	-3.25473	2.12093	0.0223182	0.434063		[DOWN]	LOC110091626	-35.1168	-5.13409	1.59621	0.00204198	0.61318		[DOWN]	LOC110091250	-2.64933	-1.40563	3.85266	0.0194967	0.506633
[DOWN]	LOC110080111	-27.4915	-4.78091	7.80721	2.74873e-05	0.003854		[DOWN]	PTAFR	-7.66675	-2.93862	2.20004	0.0222938	0.434063		[DOWN]	BACH2	-2.02388	-1.01712	5.86798	0.0020278	0.61318		[DOWN]	LOC110073816	-2.91339	-1.5427	3.58744	0.019322	0.50654
[DOWN]	ITGA4	-4.81151	-2.26649	5.19682	2.54256e-05	0.00359513		[DOWN]	RECK	-1.68471	-0.752498	6.24289	0.0222122	0.434063		[DOWN]	VAT1L	-3.14356	-1.6524	4.31443	0.00197253	0.61318		[DOWN]	LOC110091731	-1.60967	-0.686762	7.14155	0.0192893	0.506429
[DOWN]	AFF3	-5.74259	-2.5217	6.05095	2.52232e-05	0.00359513		[DOWN]	LOC110086201	-12.2523	-3.61499	2.42985	0.0221489	0.434063		[DOWN]	LOC110086644	-12.3948	-3.63167	2.42868	0.00180551	0.591732		[DOWN]	SLC16A3	-3.35223	-1.74512	4.87757	0.0192036	0.50555
[DOWN]	LOC110089767	-93.1955	-6.54219	9.48552	2.42021e-05	0.00348114		[DOWN]	CAMK2G	-1.91474	-0.937146	5.42016	0.0220049	0.434063		[DOWN]	SLC16A1	-4.37204	-2.12831	3.33324	0.00176111	0.591732		[DOWN]	ZC3H12B	-2.1482	-1.10313	4.92874	0.0190715	0.50555
[DOWN]	MTERF3	-27.8335	-4.79875	7.75408	1.99861e-05	0.00289972		[DOWN]	DCAF17	-2.55573	-1.35374	4.04605	0.0218801	0.434008		[DOWN]	PFKP	-2.2091	-1.14346	5.99961	0.00173682	0.591732		[DOWN]	RNF44	-1.74162	-0.800427	6.04203	0.0190709	0.50555
[DOWN]	ASRGL1	-27.3419	-4.77304	7.69314	1.91973e-05	0.00280971		[DOWN]	LOC110076098	-5.23898	-2.38929	2.84614	0.0217548	0.433515		[DOWN]	SPATA7	-42.6358	-5.41399	1.85884	0.00171711	0.591732		[DOWN]	LOC110079128	-18.7537	-4.22911	1.52049	0.0189706	0.505094
[DOWN]	LOC110080238	-271.013	-8.08222	7.07451	1.64269e-05	0.00242551		[DOWN]	LOC110070574	-18.6831	-4.22366	1.49527	0.0217518	0.433515		[DOWN]	LOC110075244	-42.6358	-5.41399	1.85884	0.00171711	0.591732		[DOWN]	HELZ	-1.63739	-0.7114	6.43925	0.018959	0.505094
[DOWN]	DHX58	-7.53867	-2.91431	3.8388	1.62479e-05	0.00242049		[DOWN]	COL2A1	-9.60903	-3.26439	2.47736	0.0216728	0.433224		[DOWN]	TMEM108	-4.09422	-2.03359	3.54971	0.00160707	0.591732		[DOWN]	ABCC5	-1.71228	-0.77592	7.12894	0.0189062	0.505094
[DOWN]	ACBD4	-156.058	-7.28594	10.7206	1.59661e-05	0.00239995		[DOWN]	ATP6AP1L	-10.7067	-3.42045	2.1729	0.0216497	0.433224		[DOWN]	ATP2B2	-3.35399	-1.74588	5.13708	0.00141756	0.591732		[DOWN]	MAN1A1	-1.6958	-0.761965	7.33507	0.0188728	0.505094
[DOWN]	LOC110086358	-36.222	-5.17879	7.95845	1.50217e-05	0.00227851		[DOWN]	ZFHX4	-1.59044	-0.66943	6.97295	0.0215555	0.433224		[DOWN]	BSN	-4.15385	-2.05445	3.49935	0.00136311	0.588832		[DOWN]	LOC110071585	-19.9233	-4.31639	1.57801	0.0188364	0.504996
[DOWN]	IFT88	-6.82974	-2.77183	6.23643	1.4773e-05	0.00226135		[DOWN]	ZFC3H1	-1.57695	-0.657136	7.38091	0.0214392	0.432151		[DOWN]	PTPRN2	-3.98646	-1.99511	3.70691	0.00134847	0.588832		[DOWN]	TNF	-19.9926	-4.32139	1.57891	0.0187412	0.504733
[DOWN]	CDR2L	-114.108	-6.83426	9.57689	1.42885e-05	0.00220744		[DOWN]	OLFML3	-2.378	-1.24975	4.49036	0.0213667	0.431208		[DOWN]	LOC110073018	-48.8597	-5.61057	2.0034	0.00118604	0.567728		[DOWN]	KIAA1147	-3.0915	-1.62831	3.481	0.0185702	0.504723
[DOWN]	TARSL2	-174.08	-7.44361	11.0126	1.36072e-05	0.00212184		[DOWN]	LOC110089773	-3.08575	-1.62562	7.1364	0.0213658	0.431208		[DOWN]	NKAIN2	-12.7437	-3.67171	2.36704	0.00113436	0.558074		[DOWN]	NUDT7	-3.0969	-1.63083	3.9165	0.0184754	0.50369
[DOWN]	TMCC1	-8.82724	-3.14196	6.6744	1.31182e-05	0.00206488		[DOWN]	LOC110089074	-21.218	-4.40722	5.36575	0.021227	0.430635		[DOWN]	POLK	-2.26068	-1.17675	5.39051	0.00113178	0.558074		[DOWN]	LOC110085838	-23.0941	-4.52945	1.69689	0.0184484	0.50369
[DOWN]	RAPGEF4	-114.49	-6.83908	9.4105	1.30945e-05	0.00206488		[DOWN]	NUP107	-1.75904	-0.814786	5.86939	0.0211659	0.430635		[DOWN]	SEZ6L2	-55.9662	-5.80648	1.8264	0.000888987	0.524828		[DOWN]	AFMID	-23.0941	-4.52945	1.69689	0.0184484	0.50369
[DOWN]	USP18	-33.1191	-5.04959	2.95641	1.18175e-05	0.00189591		[DOWN]	PTHLH	-1.97248	-0.980012	5.39839	0.0211591	0.430635		[DOWN]	SPATA17	-49.2004	-5.6206	1.9088	0.000844933	0.524828		[DOWN]	LOC110076760	-23.0941	-4.52945	1.69689	0.0184484	0.50369
[DOWN]	LOC110081843	-21.5157	-4.42732	3.21121	1.18169e-05	0.00189591		[DOWN]	RRP9	-2.18609	-1.12835	4.6185	0.0211437	0.430635		[DOWN]	LTC4S	-46.6441	-5.54362	1.86762	0.000735123	0.52079		[DOWN]	FILIP1	-1.84215	-0.881394	5.5251	0.0183929	0.50369
[DOWN]	TTI2	-138.551	-7.11427	9.88038	1.0915e-05	0.00178546		[DOWN]	EMC2	-1.98383	-0.988289	5.12778	0.0211233	0.430635		[DOWN]	XIRP2	-3.88762	-1.95889	4.03744	0.000657709	0.506465		[DOWN]	FYB	-2.161	-1.1117	4.7452	0.0183817	0.50369
[DOWN]	LOC110089661	-159.383	-7.31635	10.032	8.97808e-06	0.00148316		[DOWN]	SMARCAL1	-2.33872	-1.22572	4.4794	0.0210775	0.430635		[DOWN]	LOC110091488	-286.844	-8.16412	3.68024	0.00054286	0.506032		[DOWN]	HAMP	-23.2168	-4.5371	1.69834	0.0183402	0.50369
[DOWN]	LOC110070391	-176.419	-7.46286	10.405	8.77652e-06	0.00146436		[DOWN]	LOXL2	-2.79993	-1.48539	3.88378	0.0208782	0.430127		[DOWN]	STX11	-54.5697	-5.77003	2.04091	0.000475826	0.478629		[DOWN]	PNPLA8	-1.64834	-0.721016	6.43973	0.0182036	0.50369
[DOWN]	CIZ1	-42.4306	-5.40703	7.9675	8.16137e-06	0.00137548		[DOWN]	ARID4B	-1.51818	-0.602346	7.62955	0.0208709	0.430127		[DOWN]	WWC1	-2.77921	-1.47467	5.55388	0.000426788	0.472428		[DOWN]	TNFRSF12A	-2.23302	-1.15899	4.88272	0.0181347	0.502897
[DOWN]	ERICH2	-103.004	-6.68656	8.8978	7.17654e-06	0.00122184		[DOWN]	DLC1	-2.3891	-1.25647	4.83414	0.0208422	0.430127		[DOWN]	SPRY4	-3.30015	-1.72253	4.35167	0.000396888	0.468619		[DOWN]	LOC110089779	-7.22426	-2.85285	2.31033	0.0179389	0.500967
[DOWN]	LOC110070525	-59.1066	-5.88525	8.22618	6.6472e-06	0.00114339		[DOWN]	MDGA1	-4.41292	-2.14173	3.05322	0.0207564	0.430127		[DOWN]	ADGRF5	-2.39367	-1.25922	5.97445	0.000315518	0.429857		[DOWN]	PCOLCE2	-4.13343	-2.04734	3.66052	0.0179189	0.500967
[DOWN]	POC1A	-108.789	-6.76539	8.90764	6.1177e-06	0.00106327		[DOWN]	CLDN11	-17.4816	-4.12777	1.48204	0.0206605	0.429462		[DOWN]	SCFD2	-2.34918	-1.23216	6.57321	0.000217953	0.350924		[DOWN]	LRRC70	-3.15952	-1.6597	3.42185	0.0179184	0.500967
[DOWN]	COL21A1	-6.15825	-2.62252	6.04337	5.4922e-06	0.000964604		[DOWN]	RGS1	-18.0945	-4.17748	1.53825	0.0206567	0.429462		[DOWN]	LOC110071650	-73.5977	-6.20159	2.35326	6.21089e-05	0.137501		[DOWN]	SLC6A8	-2.03043	-1.02178	5.53741	0.0178801	0.500967
[DOWN]	ZDHHC23	-202.752	-7.66357	10.0761	4.68432e-06	0.000831467		[DOWN]	CHRDL1	-1.86728	-0.900935	5.62481	0.020632	0.429462		[DOWN]	CNTN1	-3.1158	-1.6396	5.04562	5.79752e-05	0.137501		[DOWN]	AOAH	-3.71895	-1.8949	3.26118	0.0177585	0.500284
[DOWN]	SLC19A2	-218.703	-7.77283	10.2188	4.40768e-06	0.000790776		[DOWN]	TGFBI	-1.78083	-0.832548	5.81136	0.0206218	0.429462		[DOWN]	PRKCG	-18.8746	-4.23838	2.79655	3.03509e-05	0.0986606		[DOWN]	LOC110071139	-21.0032	-4.39254	1.63289	0.0177523	0.500284
[DOWN]	KIN	-236.519	-7.88581	10.3511	3.91921e-06	0.000710782		[DOWN]	ICE1	-1.59582	-0.674295	6.72296	0.0205048	0.429462		[DOWN]	TGM4	-8.34305	-3.06057	4.42059	5.53681e-08	0.000980625		[DOWN]	LOC110087598	-19.4619	-4.28258	1.57259	0.0176064	0.499727
[DOWN]	LIPI	-272.059	-8.08778	10.7076	3.80263e-06	0.000697218		[DOWN]	LOC110069836	-18.2135	-4.18693	1.49029	0.0204944	0.429462										[DOWN]	FGFR3	-1.80164	-0.849314	5.91026	0.0174794	0.499727
[DOWN]	LOC110087436	-225.884	-7.81944	9.81965	2.84307e-06	0.000527073		[DOWN]	SERPINC1	-18.2135	-4.18693	1.49029	0.0204944	0.429462										[DOWN]	ATP1B1	-1.70977	-0.773802	6.28103	0.0173836	0.499727
[DOWN]	MMRN2	-321.112	-8.32693	10.9883	2.84063e-06	0.000527073		[DOWN]	LOC110086382	-17.1795	-4.10262	1.47877	0.0204603	0.429462										[DOWN]	LOC110080929	-20.5379	-4.36022	1.58509	0.0173484	0.499727
[DOWN]	DNHD1	-252.338	-7.97922	10.0216	2.4741e-06	0.000469096		[DOWN]	LOC110073583	-4.39017	-2.13428	2.95986	0.0203324	0.429462										[DOWN]	ATXN7L1	-1.76298	-0.818017	5.71687	0.0173454	0.499727
[DOWN]	GRK5	-11.0061	-3.46023	6.73001	2.41212e-06	0.000462601		[DOWN]	ITGA8	-1.81442	-0.859507	5.95418	0.0202487	0.428716										[DOWN]	RBMS1	-1.60191	-0.679789	7.67823	0.0173	0.499727
[DOWN]	DIXDC1	-5.74472	-2.52224	5.13795	1.7608e-06	0.000341616		[DOWN]	POLK	-1.79808	-0.846461	5.62546	0.0201982	0.428187										[DOWN]	LOC110071137	-8.02054	-3.0037	2.41102	0.0172788	0.499727
[DOWN]	FAM161A	-332.076	-8.37537	10.2691	1.60215e-06	0.000314493		[DOWN]	CACNA1E	-17.8782	-4.16013	1.48701	0.019984	0.425793										[DOWN]	GFOD1	-2.08217	-1.05809	4.88765	0.0172716	0.499727
[DOWN]	LOC110071837	-16.4118	-4.03666	6.92543	1.48062e-06	0.000294097		[DOWN]	BCAN	-9.23637	-3.20733	2.29086	0.0199812	0.425793										[DOWN]	LOC110080069	-5.59924	-2.48523	2.52998	0.0171801	0.499727
[DOWN]	LOC110075580	-247.78	-7.95291	9.08768	9.88448e-07	0.000198702		[DOWN]	ZCCHC24	-1.68245	-0.750565	6.41331	0.0199613	0.425793										[DOWN]	XRCC2	-10.1078	-3.3374	2.19514	0.0171487	0.499727
[DOWN]	LOC110076831	-15.7978	-3.98165	3.61882	8.60372e-07	0.000175065		[DOWN]	PLAU	-2.69891	-1.43238	3.99608	0.0199216	0.425793										[DOWN]	LOC110071323	-21.6519	-4.43642	1.64013	0.0170099	0.499727
[DOWN]	LOC110073047	-5.2416	-2.39001	5.48678	6.3623e-07	0.000131055		[DOWN]	CLK4	-1.84895	-0.886708	5.83055	0.0199006	0.425793										[DOWN]	CTDP1	-1.63555	-0.709774	6.54771	0.0169832	0.499727
[DOWN]	FAM46C	-399.143	-8.64076	9.5576	4.88804e-07	0.000101946		[DOWN]	EEF1E1	-1.82961	-0.871534	5.56609	0.0198758	0.425793										[DOWN]	KDR	-1.89964	-0.925724	5.49777	0.0169657	0.499727
[DOWN]	TOX4	-32.8764	-5.03898	7.26402	4.76556e-07	0.00010065		[DOWN]	GTPBP10	-2.35985	-1.23869	4.59044	0.0198733	0.425793										[DOWN]	CLASRP	-2.22901	-1.15641	4.69626	0.0168658	0.499727
[DOWN]	ECT2L	-404.727	-8.66081	9.49692	4.17116e-07	8.92253e-05		[DOWN]	CALD1	-1.54277	-0.625519	8.37275	0.0197094	0.425793										[DOWN]	LST1	-3.89125	-1.96023	3.37488	0.0167522	0.498856
[DOWN]	SYCP1	-4010.89	-11.9697	7.42471	3.87602e-07	8.39889e-05		[DOWN]	CROCC2	-10.9267	-3.44979	2.01598	0.0197073	0.425793										[DOWN]	RSBN1	-1.79871	-0.846966	5.63192	0.0166386	0.49714
[DOWN]	RAD9A	-14.6403	-3.87188	6.71405	3.36764e-07	7.3933e-05		[DOWN]	ANKRD6	-1.92896	-0.947821	5.70252	0.0196886	0.425793										[DOWN]	LOC110079869	-1.68724	-0.754663	6.24686	0.0166212	0.49714
[DOWN]	IGFN1	-404.276	-8.6592	9.1529	2.63787e-07	5.86838e-05		[DOWN]	WFIKKN2	-19.7024	-4.3003	1.55774	0.019681	0.425793										[DOWN]	KIAA1324L	-5.8103	-2.53861	2.51071	0.0165833	0.49714
[DOWN]	PLEKHO2	-111.482	-6.80067	7.96824	2.41753e-07	5.45087e-05		[DOWN]	FAM208A	-1.50992	-0.594473	8.10441	0.0196255	0.425793										[DOWN]	TRNAS-GCU	-8.71084	-3.12281	2.48158	0.0164502	0.494007
[DOWN]	LIN7A	-79.8832	-6.31982	7.65183	1.69649e-07	3.87753e-05		[DOWN]	LOC110080413	-22.7401	-4.50717	1.58537	0.0196106	0.425793										[DOWN]	EVI2B	-4.03697	-2.01327	3.07787	0.0164168	0.49384
[DOWN]	ACAT2	-58.6462	-5.87396	7.38107	9.5577e-08	2.21487e-05		[DOWN]	LOC110079332	-22.7401	-4.50717	1.58537	0.0196106	0.425793										[DOWN]	LOC110079007	-11.5054	-3.52424	2.16694	0.016305	0.492717
[DOWN]	ABAT	-197.418	-7.62511	8.17101	7.14756e-08	1.70367e-05		[DOWN]	LOC110078293	-22.7401	-4.50717	1.58537	0.0196106	0.425793										[DOWN]	LOC110075773	-21.0444	-4.39536	1.63304	0.0162083	0.492717
[DOWN]	OTOG	-1022.07	-9.99728	9.71756	6.29052e-08	1.52112e-05		[DOWN]	CUNH6orf229	-22.7401	-4.50717	1.58537	0.0196106	0.425793										[DOWN]	LOC110090488	-21.0444	-4.39536	1.63304	0.0162083	0.492717
[DOWN]	ABLIM2	-1496.52	-10.5474	10.7406	6.00024e-08	1.47226e-05		[DOWN]	PPP1R16B	-22.7401	-4.50717	1.58537	0.0196106	0.425793										[DOWN]	GRAMD3	-2.39144	-1.25788	4.32509	0.0161672	0.492717
[DOWN]	SYT7	-201.371	-7.65371	8.14208	5.64157e-08	1.40492e-05		[DOWN]	GRIK3	-22.7401	-4.50717	1.58537	0.0196106	0.425793										[DOWN]	CNNM2	-5.7696	-2.52847	2.54479	0.0161398	0.492717
[DOWN]	SORL1	-7.71268	-2.94723	5.57067	4.18419e-08	1.05778e-05		[DOWN]	LOC110078990	-22.7401	-4.50717	1.58537	0.0196106	0.425793										[DOWN]	RPS6KA3	-1.65765	-0.729135	6.83751	0.0161168	0.492717
[DOWN]	LOC110087311	-8.681	-3.11786	5.45354	4.16449e-08	1.05778e-05		[DOWN]	COL13A1	-5.74977	-2.52351	2.57769	0.0195976	0.425793										[DOWN]	LOC110071572	-22.2703	-4.47705	1.60369	0.0160659	0.492717
[DOWN]	LOC110070715	-723.887	-9.49962	8.93235	3.81858e-08	9.95515e-06		[DOWN]	PNPLA4	-3.10079	-1.63263	3.54526	0.019543	0.425793										[DOWN]	LOC110086921	-10.6008	-3.4061	2.26411	0.0160196	0.492717
[DOWN]	SNCB	-192.731	-7.59045	7.94649	3.41408e-08	9.04188e-06		[DOWN]	GFPT2	-2.42928	-1.28053	4.90365	0.0194472	0.425793										[DOWN]	LUC7L	-1.65649	-0.728126	7.11331	0.0159405	0.492717
[DOWN]	MIB2	-23.5284	-4.55633	6.81923	3.18846e-08	8.58056e-06		[DOWN]	RGS7	-11.7055	-3.54911	2.10188	0.0194373	0.425793										[DOWN]	FGF10	-1.64677	-0.719639	6.56925	0.015928	0.492717
[DOWN]	LOC110091494	-127.218	-6.99116	7.6719	2.60633e-08	7.12895e-06		[DOWN]	ANKRD9	-18.4961	-4.20915	1.54311	0.0194242	0.425793										[DOWN]	TNNC2	-25.2591	-4.65873	1.75813	0.0158381	0.491423
[DOWN]	NTN4	-1800.33	-10.814	9.76856	2.47624e-08	6.88602e-06		[DOWN]	SBSPON	-18.4961	-4.20915	1.54311	0.0194242	0.425793										[DOWN]	ADRB1	-3.41114	-1.77025	3.5731	0.0157605	0.490637
[DOWN]	LOC110070688	-4269.44	-12.0598	7.54744	2.1611e-08	6.11153e-06		[DOWN]	LOC110073596	-18.4961	-4.20915	1.54311	0.0194242	0.425793										[DOWN]	CA8	-19.4619	-4.28258	1.57229	0.0157249	0.490484
[DOWN]	GPA33	-215.395	-7.75084	7.94314	2.11169e-08	6.07476e-06		[DOWN]	CLIC4	-1.73337	-0.79358	5.94489	0.0192974	0.425793										[DOWN]	TMEM132E	-19.4619	-4.28258	1.57229	0.0157249	0.490484
[DOWN]	LOC110080922	-2119.33	-11.0494	10.286	1.99658e-08	5.84436e-06		[DOWN]	STARD9	-1.66146	-0.732449	6.43698	0.0192823	0.425793										[DOWN]	PARD6A	-19.4619	-4.28258	1.57229	0.0157249	0.490484
[DOWN]	DNAJC6	-2606.55	-11.3479	11.0921	1.92959e-08	5.74914e-06		[DOWN]	CORO2B	-6.39863	-2.67776	2.59518	0.0191426	0.425793										[DOWN]	LOC110070098	-19.94	-4.31759	1.57816	0.0157127	0.490484
[DOWN]	ASB5	-2214.29	-11.1126	9.99588	1.8919e-08	5.73933e-06		[DOWN]	LMO7	-1.60706	-0.684426	6.82884	0.0190711	0.425793										[DOWN]	TEX15	-6.11382	-2.61207	2.48147	0.0156735	0.490484
[DOWN]	LOC110078423	-806.421	-9.65539	8.67913	9.07214e-09	2.80312e-06		[DOWN]	METTL18	-2.76354	-1.46652	3.96928	0.0189778	0.425793										[DOWN]	B4GALT6	-7.05203	-2.81804	2.34055	0.0156226	0.490484
[DOWN]	PRG4	-412.219	-8.68727	7.93975	8.78772e-09	2.76647e-06		[DOWN]	THEMIS2	-19.291	-4.26986	1.55286	0.0188633	0.425793										[DOWN]	IL17RC	-21.0724	-4.39728	1.63318	0.0154061	0.486527
[DOWN]	TLL1	-928.636	-9.85897	8.6805	6.24688e-09	2.00441e-06		[DOWN]	PCDH15	-19.291	-4.26986	1.55286	0.0188633	0.425793										[DOWN]	LOC110089749	-4.54712	-2.18495	2.97762	0.01528	0.483404
[DOWN]	BMX	-3526.25	-11.7839	9.54835	4.40834e-09	1.44222e-06		[DOWN]	GREM2	-2.64627	-1.40396	4.18469	0.0188465	0.425793										[DOWN]	LOC110089211	-21.0914	-4.39858	1.63333	0.0150433	0.479367
[DOWN]	LOC110077807	-41.9817	-5.39169	6.95402	4.1791e-09	1.39457e-06		[DOWN]	EML5	-2.74678	-1.45774	4.60517	0.0187511	0.425793										[DOWN]	UTP14A	-2.52256	-1.33489	4.11675	0.0147379	0.474715
[DOWN]	MARCH1	-85.1843	-6.41252	7.15874	3.97038e-09	1.35196e-06		[DOWN]	LOC110075008	-4.13745	-2.04874	3.20497	0.0186833	0.425793										[DOWN]	GSG1	-9.86659	-3.30255	2.1615	0.0146509	0.47277
[DOWN]	LOC110082886	-58.9236	-5.88077	3.55472	3.89219e-09	1.35196e-06		[DOWN]	GNAI1	-1.77742	-0.829785	5.77586	0.0186829	0.425793										[DOWN]	LOC110072644	-23.1764	-4.53458	1.69704	0.0145759	0.472067
[DOWN]	CUNH16orf86	-3678.4	-11.8449	9.7339	3.44906e-09	1.22442e-06		[DOWN]	LUC7L	-1.58796	-0.667176	7.01764	0.0186749	0.425793										[DOWN]	COL9A1	-23.1764	-4.53458	1.69704	0.0145759	0.472067
[DOWN]	SLC17A6	-4534.21	-12.1466	7.66068	2.47839e-09	8.98954e-07		[DOWN]	TTLL1	-10.9595	-3.45411	2.28342	0.0186064	0.425793										[DOWN]	UBASH3B	-1.83028	-0.872065	5.76487	0.0145226	0.472067
[DOWN]	LOC110082111	-114.805	-6.84304	7.33502	1.87376e-09	6.94749e-07		[DOWN]	UGGT2	-2.09754	-1.0687	4.85619	0.0185593	0.425793										[DOWN]	VSIG10L	-23.2713	-4.54048	1.69819	0.014489	0.472067
[DOWN]	ASPA	-424.194	-8.72858	7.8715	1.73441e-09	6.57696e-07		[DOWN]	FAM49A	-2.02114	-1.01517	5.2188	0.0185546	0.425793										[DOWN]	ABCA12	-6.02324	-2.59054	3.3507	0.0144189	0.472067
[DOWN]	HCN1	-703.478	-9.45836	8.00104	7.85251e-10	3.04696e-07		[DOWN]	AKNA	-3.05283	-1.61015	3.79677	0.0185269	0.425793										[DOWN]	LOC110071746	-21.0082	-4.39288	1.59083	0.0140526	0.469689
[DOWN]	TRPA1	-982.679	-9.94058	8.18484	6.3185e-10	2.5101e-07		[DOWN]	EVI2B	-21.6114	-4.43372	1.66905	0.0184392	0.425793										[DOWN]	AGBL2	-21.0312	-4.39446	1.59113	0.0140288	0.469689
[DOWN]	MTUS2	-75.7475	-6.24313	6.92792	6.22774e-10	2.5101e-07		[DOWN]	LOC110084091	-21.6114	-4.43372	1.66905	0.0184392	0.425793										[DOWN]	SEC24B	-1.63966	-0.713399	7.14598	0.014024	0.469689
[DOWN]	ARPP21	-1076.09	-10.0716	7.74423	5.12634e-10	2.13833e-07		[DOWN]	SEMA5A	-2.06472	-1.04595	5.78668	0.0184226	0.425793										[DOWN]	LOC110071143	-23.8562	-4.57629	1.70431	0.0139889	0.469689
[DOWN]	AGXT	-13048.4	-13.6716	9.3727	5.01707e-10	2.13833e-07		[DOWN]	FBXL3	-1.91255	-0.935499	5.40318	0.0184038	0.425793										[DOWN]	ALS2CL	-2.55155	-1.35137	4.32029	0.0139819	0.469689
[DOWN]	LOC110069840	-13545	-13.7255	9.4301	4.96563e-10	2.13833e-07		[DOWN]	CLK1	-1.5688	-0.64966	7.51105	0.0184016	0.425793										[DOWN]	LOC110086766	-10.2841	-3.36234	2.20034	0.0139637	0.469689
[DOWN]	SLCO1C1	-14680	-13.8416	9.55331	4.8486e-10	2.13833e-07		[DOWN]	KIF16B	-1.689	-0.756166	6.57686	0.0183152	0.425793										[DOWN]	PLCB2	-2.29129	-1.19616	4.50158	0.0139314	0.469689
[DOWN]	HAL	-10918.7	-13.4145	9.09706	4.65269e-10	2.13833e-07		[DOWN]	LOC110090489	-18.4323	-4.20417	1.54146	0.0182012	0.425793										[DOWN]	LOC110088757	-22.7156	-4.50561	1.65141	0.0138508	0.46913
[DOWN]	LOC110085930	-16878.5	-14.0429	9.76572	4.62981e-10	2.13833e-07		[DOWN]	DCSTAMP	-19.4363	-4.28068	1.55277	0.0181602	0.425793										[DOWN]	EDRF1	-1.82924	-0.871241	5.64401	0.0138338	0.46913
[DOWN]	LOC110088341	-17374.8	-14.0847	9.80965	4.58246e-10	2.13833e-07		[DOWN]	LOC110079935	-22.8859	-4.51639	1.63896	0.0181403	0.425793										[DOWN]	EMB	-2.03288	-1.02353	5.10386	0.0137263	0.468488
[DOWN]	LOC110086074	-21061.6	-14.3623	10.0998	4.25782e-10	2.13833e-07		[DOWN]	LOC110070083	-3.45043	-1.78678	3.53344	0.0181133	0.425793										[DOWN]	CHSY3	-3.06463	-1.61571	3.64795	0.0136275	0.466014
[DOWN]	LOC110083051	-21203.3	-14.372	10.1099	4.24629e-10	2.13833e-07		[DOWN]	ARGLU1	-1.62844	-0.703489	7.00811	0.0181	0.425793										[DOWN]	CHAT	-27.4269	-4.77752	1.81671	0.0135527	0.465247
[DOWN]	ANKRD42	-10492	-13.357	9.03502	4.24083e-10	2.13833e-07		[DOWN]	DPH5	-1.8016	-0.849276	5.86553	0.0180788	0.425793										[DOWN]	CCL20	-27.5798	-4.78554	1.81838	0.0134381	0.463316
[DOWN]	LOC110091057	-22337.6	-14.4472	10.1881	4.15652e-10	2.13833e-07		[DOWN]	LOC110087776	-1.62548	-0.700862	6.98228	0.0180156	0.425793										[DOWN]	TTC32	-4.95736	-2.30957	2.79891	0.0134199	0.463316
[DOWN]	LOC110087417	-61.2018	-5.9355	6.96994	4.15233e-10	2.13833e-07		[DOWN]	SPDEF	-19.9119	-4.31556	1.60538	0.0180105	0.425793										[DOWN]	LOC110071401	-10.0997	-3.33624	2.19476	0.0133565	0.463316
[DOWN]	SLC15A1	-12978	-13.6638	9.36457	4.13803e-10	2.13833e-07		[DOWN]	VIM	-1.66154	-0.732521	9.41444	0.0178855	0.425793										[DOWN]	CNR1	-2.13261	-1.09262	5.07211	0.0132596	0.46234
[DOWN]	KCND2	-4944.96	-12.2717	7.81561	4.09957e-10	2.13833e-07		[DOWN]	LOC110083972	-1.76516	-0.819799	5.85626	0.0177645	0.425793										[DOWN]	FAM198B	-1.72716	-0.788399	7.15211	0.0131343	0.460756
[DOWN]	LOC110081127	-5015.64	-12.2922	7.8399	3.83114e-10	2.13833e-07		[DOWN]	GRIA3	-3.74863	-1.90636	3.293	0.0176545	0.425793										[DOWN]	LOC110070365	-185.667	-7.53658	8.18666	0.0131061	0.460756
[DOWN]	LOC110085222	-28645.8	-14.806	10.5592	3.74394e-10	2.13833e-07		[DOWN]	PTPN2	-1.78025	-0.832081	5.85143	0.0175244	0.425793										[DOWN]	LOC110090624	-3.86341	-1.94987	3.27656	0.0130684	0.460756
[DOWN]	LOC110070229	-12630.4	-13.6246	9.32296	3.6989e-10	2.13833e-07		[DOWN]	TMEM244	-2.84499	-1.50843	4.20437	0.017513	0.425793										[DOWN]	LOC110071296	-10.2839	-3.36231	2.10503	0.0127475	0.459866
[DOWN]	LOC110089002	-18651.8	-14.187	9.91699	3.69833e-10	2.13833e-07		[DOWN]	DOCK2	-3.84832	-1.94423	3.23545	0.0175024	0.425793										[DOWN]	ZYX	-1.82773	-0.870053	5.98019	0.0126906	0.459866
[DOWN]	LOC110078786	-9780.57	-13.2557	8.92529	3.60052e-10	2.13833e-07		[DOWN]	TGFB2	-2.07857	-1.05559	5.0612	0.0173917	0.425793										[DOWN]	PDE4B	-1.84167	-0.881013	6.24541	0.0126842	0.459866
[DOWN]	OBSL1	-1425.47	-10.4772	8.04345	3.54395e-10	2.13833e-07		[DOWN]	LOC110088812	-3.41269	-1.77091	3.43447	0.017375	0.425793										[DOWN]	ARHGAP26	-1.83979	-0.879543	5.72833	0.0125302	0.456646
[DOWN]	FTCD	-9709.37	-13.2452	8.91384	3.52227e-10	2.13833e-07		[DOWN]	SGPP2	-4.2068	-2.07272	3.09934	0.0173235	0.425793										[DOWN]	KIT	-2.40344	-1.2651	5.75387	0.0124423	0.454668
[DOWN]	LOC110080385	-20360.9	-14.3135	10.0492	3.03784e-10	2.13833e-07		[DOWN]	LOC110080680	-4.41744	-2.14321	3.13558	0.0173193	0.425793										[DOWN]	LOC110082841	-3.96615	-1.98774	3.37246	0.0124339	0.454668
[DOWN]	LOC110080706	-9139.9	-13.158	8.81887	3.03095e-10	2.13833e-07		[DOWN]	TRPC3	-2.21704	-1.14864	6.00467	0.0172287	0.425793										[DOWN]	VSIG10L2	-24.5016	-4.61481	1.67017	0.0124118	0.454668
[DOWN]	LOC110086732	-8926.16	-13.1238	8.78158	2.81603e-10	2.13833e-07		[DOWN]	NYAP1	-20.1805	-4.33489	1.56088	0.0172201	0.425793										[DOWN]	PTPN7	-4.89789	-2.29216	2.90804	0.0123445	0.454668
[DOWN]	SPATA13	-67.1535	-6.06939	6.67694	2.46062e-10	2.13833e-07		[DOWN]	TAL1	-20.1805	-4.33489	1.56088	0.0172201	0.425793										[DOWN]	RASGRP4	-3.15968	-1.65978	3.70575	0.0123291	0.454668
[DOWN]	LOC110072838	-5225.2	-12.3513	7.91044	2.42217e-10	2.13833e-07		[DOWN]	RAB9B	-21.7921	-4.44574	1.57718	0.0171298	0.425793										[DOWN]	PDC	-25.3471	-4.66375	1.75827	0.0121531	0.453248
[DOWN]	THY1	-124.81	-6.96359	7.1606	2.32418e-10	2.13833e-07		[DOWN]	LOC110082104	-21.7921	-4.44574	1.57718	0.0171298	0.425793										[DOWN]	LOC110089468	-3.12653	-1.64456	4.8817	0.0120419	0.453248
[DOWN]	LOC110072380	-35880.3	-15.1309	10.893	2.2226e-10	2.13833e-07		[DOWN]	ENPP2	-2.20374	-1.13995	5.82989	0.0171195	0.425793										[DOWN]	LOC110075922	-23.295	-4.54195	1.69776	0.0120031	0.453248
[DOWN]	HEATR9	-7928.85	-12.9529	8.59362	2.13331e-10	2.13833e-07		[DOWN]	PPP2R5C	-1.57746	-0.657601	7.51528	0.0170836	0.425793										[DOWN]	LOC110083282	-7.69347	-2.94364	3.69863	0.0119326	0.452373
[DOWN]	TCP11	-7002.26	-12.7736	8.39411	1.68412e-10	2.13833e-07		[DOWN]	THOC2	-1.57209	-0.652681	7.84525	0.0170736	0.425793										[DOWN]	LOC110081664	-10.4461	-3.38489	2.20555	0.0119093	0.452373
[DOWN]	LOC110091055	-6574.54	-12.6827	8.29187	1.5486e-10	2.13833e-07		[DOWN]	MYLK	-2.96943	-1.57019	3.82349	0.0170325	0.425793										[DOWN]	KDM7A	-1.70012	-0.76564	6.36812	0.0118944	0.452373
[DOWN]	LOC110085553	-5862.36	-12.5173	8.10362	1.53379e-10	2.13833e-07		[DOWN]	CTSO	-1.95811	-0.969458	5.57611	0.0169791	0.425793										[DOWN]	RAD50	-1.76352	-0.818462	5.94135	0.0118682	0.452373
[DOWN]	LOC110072060	-6432.03	-12.6511	8.25612	1.52461e-10	2.13833e-07		[DOWN]	SPAG1	-1.93854	-0.954974	5.27294	0.0169779	0.425793										[DOWN]	PITPNB	-2.04736	-1.03376	5.26767	0.0118613	0.452373
[DOWN]	MORN3	-1293.96	-10.3376	7.8666	1.20131e-10	2.13833e-07		[DOWN]	NELL1	-20.7968	-4.37829	1.56911	0.0169581	0.425793										[DOWN]	MFSD4A	-3.01969	-1.5944	3.71841	0.0117942	0.452373
[DOWN]	LOC110089508	-1015.04	-9.98732	7.42833	2.88839e-11	8.03212e-08		[DOWN]	LOC110088153	-3.28732	-1.71691	3.74281	0.0168398	0.425793										[DOWN]	LOC110090816	-25.9331	-4.69672	1.76416	0.0117634	0.452373
[DOWN]	PHYHIPL	-4260.56	-12.0568	7.58928	6.47389e-13	2.16034e-09		[DOWN]	PROSER2	-20.9593	-4.38952	1.56902	0.0168257	0.425793										[DOWN]	ANKRD24	-7.91751	-2.98505	2.37098	0.0116498	0.452373
[DOWN]	LOC110090855	-82.4603	-6.36563	6.68449	1.98199e-13	8.26737e-10		[DOWN]	KAZALD1	-3.79	-1.9222	3.43412	0.0167591	0.425585										[DOWN]	LOC110086561	-3.75175	-1.90756	3.66024	0.0115531	0.452373
[DOWN]	NELL2	-2868.26	-11.486	6.92236	4.89115e-14	2.72029e-10		[DOWN]	DOCK4	-2.28602	-1.19284	4.9067	0.0166725	0.424669										[DOWN]	LOC110078522	-3.62954	-1.85979	3.64527	0.0114187	0.450786
								[DOWN]	LOC110071082	-7.54896	-2.91628	2.34846	0.0166155	0.424503										[DOWN]	RPRM	-5.4556	-2.44774	2.78793	0.0112524	0.448781
								[DOWN]	LOC110080210	-22.2484	-4.47563	1.5821	0.0166151	0.424503										[DOWN]	LOC110079929	-22.216	-4.47353	1.64591	0.0111509	0.44775
								[DOWN]	DDIT4L	-22.2484	-4.47563	1.5821	0.0166151	0.424503										[DOWN]	SACS	-1.72437	-0.786066	6.33304	0.0108095	0.44409
								[DOWN]	CNTD1	-22.2484	-4.47563	1.5821	0.0166151	0.424503										[DOWN]	CREG1	-1.88213	-0.912368	5.97382	0.0108007	0.44409
								[DOWN]	LOC110089780	-22.2484	-4.47563	1.5821	0.0166151	0.424503										[DOWN]	PGGT1B	-2.63244	-1.3964	4.0926	0.0107736	0.44409
								[DOWN]	NFASC	-10.8957	-3.44569	2.01882	0.0165193	0.424503										[DOWN]	PRPF38B	-1.73449	-0.794508	6.64296	0.0105454	0.438312
								[DOWN]	TIAM2	-2.06553	-1.04651	5.04404	0.0164313	0.424503										[DOWN]	LOC110078518	-1.79182	-0.841428	5.97611	0.0105427	0.438312
								[DOWN]	SRSF11	-1.56122	-0.642678	7.91089	0.016401	0.424503										[DOWN]	MTG2	-2.87735	-1.52474	4.02759	0.0105372	0.438312
								[DOWN]	LGALSL	-2.11228	-1.0788	4.96086	0.0163441	0.424503										[DOWN]	LMLN	-2.55205	-1.35166	4.42393	0.0105304	0.438312
								[DOWN]	USP15	-1.65753	-0.729037	6.67543	0.0163098	0.424503										[DOWN]	PROX1	-4.335	-2.11603	3.2634	0.0104751	0.438312
								[DOWN]	CEBPD	-1.75643	-0.812649	6.55144	0.0161481	0.424503										[DOWN]	PRICKLE2	-1.97525	-0.982032	5.34247	0.0104011	0.438312
								[DOWN]	LOC110081074	-12.9092	-3.69033	2.10172	0.0161058	0.424503										[DOWN]	HDAC10	-4.09621	-2.03429	3.32537	0.0103737	0.438312
								[DOWN]	CCL28	-19.1333	-4.25801	1.54955	0.0160855	0.424503										[DOWN]	LOC110079745	-1.91234	-0.93534	6.13198	0.0103677	0.438312
								[DOWN]	MFSD2B	-19.1333	-4.25801	1.54955	0.0160855	0.424503										[DOWN]	MDH1B	-22.7387	-4.50708	1.652	0.0103388	0.438312
								[DOWN]	ETV1	-1.59475	-0.673329	7.00305	0.0159399	0.424503										[DOWN]	CUNH18orf63	-5.847	-2.5477	2.74039	0.0103376	0.438312
								[DOWN]	ARG2	-2.6899	-1.42755	4.16263	0.0159064	0.424503										[DOWN]	CKM	-68.2683	-6.09314	2.6147	0.0103224	0.438312
								[DOWN]	TMEM18	-2.83764	-1.50469	4.07056	0.0158033	0.424503										[DOWN]	MYL1	-31.7584	-4.98907	1.92674	0.0102505	0.438312
								[DOWN]	CC2D2A	-1.68789	-0.755222	7.03903	0.0157226	0.424503										[DOWN]	LOC110078587	-25.4835	-4.67149	1.75927	0.0101557	0.438312
								[DOWN]	PTX4	-21.4776	-4.42476	1.5756	0.0157152	0.424503										[DOWN]	LOC110087112	-8.5412	-3.09444	2.63373	0.0101172	0.438312
								[DOWN]	TIMM17A	-2.3595	-1.23848	4.53382	0.0157022	0.424503										[DOWN]	LOC110084727	-22.7251	-4.50622	1.65185	0.0100818	0.438312
								[DOWN]	LOC110091083	-1.70256	-0.767702	6.48128	0.0156822	0.424503										[DOWN]	LOC110085277	-26.1986	-4.71142	1.72832	0.0100391	0.438312
								[DOWN]	SPOCK3	-1.70089	-0.766293	7.19905	0.0156434	0.424503										[DOWN]	LOC110073477	-26.1986	-4.71142	1.72832	0.0100391	0.438312
								[DOWN]	LPL	-3.73836	-1.90241	3.48843	0.015642	0.424503										[DOWN]	ANKRD12	-1.7184	-0.781066	7.2441	0.00995292	0.438312
								[DOWN]	ATAD5	-1.67835	-0.747045	6.30391	0.0156232	0.424503										[DOWN]	LOC110078583	-25.4487	-4.66952	1.7587	0.00978657	0.438312
								[DOWN]	CRY1	-1.6286	-0.703637	6.84576	0.0155912	0.424503										[DOWN]	LOC110071632	-24.451	-4.61182	1.71016	0.00976717	0.438312
								[DOWN]	GZF1	-1.79405	-0.843217	5.92673	0.0155809	0.424503										[DOWN]	STK39	-2.20907	-1.14344	4.78074	0.00975535	0.438312
								[DOWN]	BBIP1	-2.36696	-1.24303	4.45947	0.0155373	0.424503										[DOWN]	LOC110081014	-2.06794	-1.0482	5.35016	0.00970725	0.438312
								[DOWN]	PRR16	-3.97369	-1.99048	3.38849	0.0155018	0.424503										[DOWN]	FGL2	-2.10375	-1.07296	5.19552	0.00969872	0.438312
								[DOWN]	MYH15	-25.9644	-4.69846	1.66468	0.0154902	0.424503										[DOWN]	LOC110090948	-2.33014	-1.22042	4.52239	0.0096739	0.438312
								[DOWN]	DISP3	-25.9644	-4.69846	1.66468	0.0154902	0.424503										[DOWN]	MAJIN	-4.0928	-2.03309	3.5536	0.00960613	0.438312
								[DOWN]	CRYBA4	-25.9644	-4.69846	1.66468	0.0154902	0.424503										[DOWN]	LOC110090061	-3.71781	-1.89445	3.4637	0.00951412	0.438312
								[DOWN]	FERMT2	-2.03303	-1.02363	5.27614	0.0154747	0.424503										[DOWN]	LOC110071965	-8.91657	-3.15649	2.59349	0.00949485	0.438312
								[DOWN]	RBM25	-1.56887	-0.649724	8.07052	0.015436	0.424503										[DOWN]	TGM1	-2.87829	-1.52521	4.22021	0.00938926	0.438312
								[DOWN]	CARMIL1	-1.60447	-0.682094	6.9577	0.0154268	0.424503										[DOWN]	ABCC4	-2.17441	-1.12062	5.15149	0.00936428	0.438312
								[DOWN]	MME	-2.86813	-1.52011	5.75738	0.0153733	0.424503										[DOWN]	RNF8	-2.04758	-1.03392	5.25927	0.00934455	0.438312
								[DOWN]	NDNF	-1.72394	-0.785707	6.15262	0.0152982	0.424503										[DOWN]	SMAP2	-2.12928	-1.09037	5.17857	0.00918455	0.438312
								[DOWN]	LOC110080525	-22.4337	-4.4876	1.63415	0.0151768	0.424503										[DOWN]	SPRY4	-2.39926	-1.26259	4.76764	0.00916722	0.438312
								[DOWN]	LOC110084714	-22.4337	-4.4876	1.63415	0.0151768	0.424503										[DOWN]	GRIA1	-6.67159	-2.73803	2.61222	0.0091308	0.438312
								[DOWN]	LOC110071222	-22.4337	-4.4876	1.63415	0.0151768	0.424503										[DOWN]	AVL9	-1.80247	-0.849972	6.10902	0.00908794	0.438312
								[DOWN]	CCDC171	-1.84987	-0.887425	5.71215	0.0151356	0.424503										[DOWN]	SLC16A6	-2.53337	-1.34106	5.36077	0.00904	0.438312
								[DOWN]	CSMD1	-3.89335	-1.96101	3.52414	0.014951	0.421713										[DOWN]	LOC110070380	-2.29958	-1.20137	4.89098	0.00896979	0.438312
								[DOWN]	EVA1C	-7.74882	-2.95398	2.35536	0.0149497	0.421713										[DOWN]	LOC110086417	-7.05569	-2.81879	2.69592	0.00891936	0.438312
								[DOWN]	EPOR	-19.8345	-4.30994	1.55765	0.0149447	0.421713										[DOWN]	PLK3	-3.20077	-1.67842	3.97562	0.008863	0.438312
								[DOWN]	LOC110071719	-20.7725	-4.3766	1.61494	0.0149403	0.421713										[DOWN]	PLAU	-3.81522	-1.93177	4.38468	0.0088123	0.438097
								[DOWN]	LOC110089445	-20.7725	-4.3766	1.61494	0.0149403	0.421713										[DOWN]	SIRT3	-4.95609	-2.3092	3.0672	0.00876712	0.437075
								[DOWN]	LOC110077803	-20.7725	-4.3766	1.61494	0.0149403	0.421713										[DOWN]	TINAGL1	-1.98921	-0.992199	6.78841	0.00870837	0.435369
								[DOWN]	LOC110086873	-2.56709	-1.36014	4.70837	0.0147751	0.421704										[DOWN]	ATP10A	-1.7965	-0.845191	6.31834	0.00867057	0.435369
								[DOWN]	SLC22A3	-7.09459	-2.82672	2.80095	0.0147632	0.421704										[DOWN]	MEX3B	-1.88612	-0.915418	5.91381	0.0086488	0.435369
								[DOWN]	APOLD1	-20.3337	-4.3458	1.5642	0.0146754	0.421003										[DOWN]	ADAMTS5	-1.90829	-0.932281	6.0086	0.00850617	0.432572
								[DOWN]	LOC110080176	-21.3497	-4.41614	1.57393	0.0146753	0.421003										[DOWN]	CLDN5	-4.48838	-2.1662	3.22737	0.00848622	0.432572
								[DOWN]	ADRB3	-21.3497	-4.41614	1.57393	0.0146753	0.421003										[DOWN]	LOC110086764	-28.8758	-4.85179	1.83002	0.00824617	0.429983
								[DOWN]	LOC110071332	-21.3497	-4.41614	1.57393	0.0146753	0.421003										[DOWN]	ZRSR2	-2.18129	-1.12518	5.02125	0.0081776	0.42813
								[DOWN]	LOC110079411	-8.321	-3.05676	2.2604	0.0146469	0.421003										[DOWN]	ENO3	-36.0824	-5.17322	2.02846	0.00815339	0.428125
								[DOWN]	MDFIC	-1.67392	-0.743227	6.60379	0.0146392	0.421003										[DOWN]	GIPC2	-24.4321	-4.6107	1.70972	0.00813625	0.428125
								[DOWN]	ALPL	-3.89503	-1.96163	4.095	0.0145985	0.421003										[DOWN]	LOC110091475	-30.4571	-4.92871	1.88037	0.00794399	0.420866
								[DOWN]	LOC110078546	-2.46778	-1.30322	4.62944	0.0145456	0.421003										[DOWN]	ACSBG2	-15.3388	-3.93911	3.37842	0.00789489	0.419516
								[DOWN]	TYROBP	-7.75475	-2.95508	2.4883	0.0144831	0.421003										[DOWN]	LOC110090610	-27.6305	-4.78819	1.81727	0.00787889	0.419516
								[DOWN]	PHACTR1	-20.5644	-4.36208	1.56578	0.0144595	0.421003										[DOWN]	MAP3K5	-1.9682	-0.976879	5.42808	0.00783219	0.419067
								[DOWN]	CCDC148	-20.5644	-4.36208	1.56578	0.0144595	0.421003										[DOWN]	CCDC88B	-29.6812	-4.89148	1.80114	0.00768447	0.415805
								[DOWN]	DAW1	-22.1424	-4.46874	1.67375	0.0144531	0.421003										[DOWN]	LOC110085671	-24.9744	-4.64238	1.71586	0.00765295	0.415365
								[DOWN]	NPAS2	-2.4838	-1.31255	4.7144	0.0144518	0.421003										[DOWN]	LOC110080571	-2.5599	-1.35609	4.37996	0.00763414	0.415365
								[DOWN]	LOC110071115	-21.1824	-4.40479	1.61973	0.0143335	0.421003										[DOWN]	PRDM1	-2.57977	-1.36724	5.03593	0.00762931	0.415365
								[DOWN]	KRT222	-21.1824	-4.40479	1.61973	0.0143335	0.421003										[DOWN]	NUDT3	-1.76779	-0.821947	6.43575	0.00756022	0.415365
								[DOWN]	ARHGAP42	-2.21636	-1.1482	4.96087	0.0142171	0.421003										[DOWN]	MYBPH	-28.1848	-4.81685	1.8228	0.0075145	0.414492
								[DOWN]	LOC110090460	-64.8587	-6.01923	3.85247	0.0140574	0.421003										[DOWN]	C8B	-38.2394	-5.25699	2.07657	0.00748302	0.414492
								[DOWN]	GYS2	-21.7454	-4.44264	1.62448	0.0140265	0.421003										[DOWN]	CSF3R	-3.79428	-1.92383	3.7077	0.00738049	0.411915
								[DOWN]	EIF2S2	-1.62607	-0.701387	6.87815	0.0140203	0.421003										[DOWN]	HMGCLL1	-2.37278	-1.24658	4.80383	0.00726139	0.407833
								[DOWN]	MAN1A1	-1.79917	-0.84733	6.47825	0.0139784	0.421003										[DOWN]	LOC110073366	-2.96667	-1.56884	4.09024	0.00724584	0.407833
								[DOWN]	TMEM161B	-2.41801	-1.27382	4.5895	0.0136667	0.416216										[DOWN]	AQP4	-29.859	-4.90009	1.87436	0.00724509	0.407833
								[DOWN]	RCSD1	-3.25304	-1.70179	3.64327	0.0136418	0.416212										[DOWN]	LOC110078581	-26.6726	-4.73729	1.7712	0.00702481	0.404154
								[DOWN]	DCN	-1.53532	-0.61854	9.28179	0.013627	0.416212										[DOWN]	LOC110083574	-34.6193	-5.11351	1.88263	0.00698917	0.404051
								[DOWN]	BOD1L1	-1.54443	-0.627073	9.27145	0.0135829	0.415923										[DOWN]	TFDP2	-2.89206	-1.5321	4.1852	0.00693192	0.40337
								[DOWN]	DTNA	-1.78252	-0.833922	5.91626	0.0135303	0.41507										[DOWN]	SLC2A6	-5.91648	-2.56474	2.77668	0.0068734	0.402419
								[DOWN]	CEP290	-1.68225	-0.75039	6.55969	0.0135228	0.41507										[DOWN]	CCDC129	-3.7171	-1.89418	3.67505	0.00684585	0.402319
								[DOWN]	TNPO1	-1.61783	-0.694056	7.19328	0.0133691	0.41238										[DOWN]	PLCXD2	-31.0857	-4.95818	1.88611	0.00677666	0.399575
								[DOWN]	LOC110088385	-4.57021	-2.19226	3.20841	0.0132278	0.408772										[DOWN]	FAIM	-2.69998	-1.43295	4.41137	0.00676789	0.399575
								[DOWN]	PLEKHH2	-1.70726	-0.771683	6.28428	0.0131531	0.407213										[DOWN]	PIM2	-7.50583	-2.90801	5.17135	0.00675232	0.399575
								[DOWN]	PTCH1	-1.73777	-0.797238	6.7159	0.0131477	0.407213										[DOWN]	MYLPF	-32.4877	-5.02182	1.93253	0.00673461	0.399575
								[DOWN]	LOC110090190	-10.2544	-3.35818	3.56799	0.0129933	0.405682										[DOWN]	F5	-3.29556	-1.72053	3.94099	0.00670252	0.399575
								[DOWN]	LOC110081715	-26.0176	-4.70142	1.79644	0.0129848	0.405682										[DOWN]	DUSP9	-2.92105	-1.54649	3.99338	0.0065762	0.39804
								[DOWN]	LOC110069892	-26.0176	-4.70142	1.79644	0.0129848	0.405682										[DOWN]	TATDN1	-2.33073	-1.22078	4.90708	0.00654073	0.397551
								[DOWN]	TSPEAR	-4.41656	-2.14292	3.5602	0.0129364	0.405682										[DOWN]	LOC110075381	-3.51237	-1.81244	3.65669	0.00639606	0.391439
								[DOWN]	BACE2	-2.63607	-1.39839	4.29431	0.012861	0.405682										[DOWN]	LOC110078536	-9.0915	-3.18452	2.49124	0.00630578	0.389948
								[DOWN]	RUFY2	-1.7828	-0.834144	6.07927	0.0127773	0.405311										[DOWN]	DOCK2	-2.05349	-1.03807	5.51613	0.00626504	0.388783
								[DOWN]	PURG	-1.80462	-0.851695	6.83948	0.0127656	0.405311										[DOWN]	LOC110085575	-144.697	-7.17689	3.42869	0.0062538	0.388783
								[DOWN]	LOC110091105	-22.6006	-4.49829	1.67846	0.012757	0.405311										[DOWN]	B4GALT5	-1.99296	-0.994913	6.36315	0.00614287	0.385566
								[DOWN]	LOC110070899	-22.6006	-4.49829	1.67846	0.012757	0.405311										[DOWN]	USP6NL	-1.89587	-0.922863	6.24792	0.00612111	0.385566
								[DOWN]	DCAF4	-2.2307	-1.15749	4.98729	0.0127295	0.405311										[DOWN]	LOC110073444	-28.2538	-4.82037	1.82308	0.00610809	0.385566
								[DOWN]	LOC110085335	-23.2904	-4.54166	1.6405	0.0127031	0.405311										[DOWN]	LIMS1	-1.7558	-0.812131	6.94559	0.00607179	0.385566
								[DOWN]	LOC110075186	-25.4483	-4.6695	1.66145	0.0126821	0.405311										[DOWN]	COL4A4	-29.8623	-4.90025	1.87381	0.00607103	0.385566
								[DOWN]	BCL11A	-1.70637	-0.770927	6.58329	0.0126817	0.405311										[DOWN]	LOC110088018	-14.3133	-3.83929	2.53006	0.00598533	0.385566
								[DOWN]	C8B	-29.1994	-4.86787	1.7402	0.0126812	0.405311										[DOWN]	THBS1	-1.7494	-0.806863	9.32526	0.00597415	0.385566
								[DOWN]	LOC110090315	-29.1994	-4.86787	1.7402	0.0126812	0.405311										[DOWN]	MRS2	-2.07793	-1.05515	5.40224	0.0059684	0.385566
								[DOWN]	LOC110090147	-29.1994	-4.86787	1.7402	0.0126812	0.405311										[DOWN]	LOC110082349	-27.2164	-4.7664	1.77697	0.00594079	0.385566
								[DOWN]	SLC15A2	-29.1994	-4.86787	1.7402	0.0126812	0.405311										[DOWN]	SAT1	-2.04242	-1.03028	5.62186	0.00592737	0.385566
								[DOWN]	PER2	-1.65441	-0.726316	7.13658	0.0124876	0.405311										[DOWN]	CSPP1	-2.05524	-1.03931	5.74537	0.00582309	0.385566
								[DOWN]	CFAP206	-2.33083	-1.22084	4.76697	0.0124781	0.405311										[DOWN]	VAV1	-3.92715	-1.97348	3.48468	0.00581514	0.385566
								[DOWN]	ACKR4	-3.49079	-1.80355	4.20381	0.0124744	0.405311										[DOWN]	LOC110079136	-1.96268	-0.972825	5.909	0.00580609	0.385566
								[DOWN]	LIF	-14.7774	-3.88532	2.83323	0.012399	0.405311										[DOWN]	LOC110083972	-2.29408	-1.19792	4.9962	0.00576064	0.385566
								[DOWN]	PTPDC1	-4.48486	-2.16506	3.19134	0.0123639	0.405311										[DOWN]	TTC7B	-2.18675	-1.12879	5.28137	0.00575359	0.385566
								[DOWN]	CCL20	-23.2629	-4.53996	1.68473	0.0122561	0.405311										[DOWN]	LOC110087219	-7.98819	-2.99787	3.65842	0.00574378	0.385566
								[DOWN]	MYO7A	-21.4429	-4.42243	1.62129	0.0122111	0.405311										[DOWN]	PAK1	-5.33897	-2.41656	2.97009	0.00562643	0.385566
								[DOWN]	P2RY13	-21.4429	-4.42243	1.62129	0.0122111	0.405311										[DOWN]	PDE1B	-7.04869	-2.81735	2.71951	0.00554199	0.383566
								[DOWN]	CISD3	-5.67239	-2.50396	2.85115	0.0122026	0.405311										[DOWN]	PIM1	-2.95655	-1.56392	4.69348	0.00543475	0.379748
								[DOWN]	EML6	-23.9148	-4.57983	1.64858	0.0121819	0.405311										[DOWN]	DOT1L	-2.48818	-1.31509	4.69592	0.00531158	0.375578
								[DOWN]	ERG	-3.66021	-1.87193	3.50808	0.0120928	0.405311										[DOWN]	MICAL2	-1.89279	-0.920517	5.89237	0.00522514	0.370943
								[DOWN]	SUCO	-1.73242	-0.792789	6.23663	0.0120544	0.405311										[DOWN]	ATP6V1G2	-28.8918	-4.85259	1.8296	0.0051357	0.369022
								[DOWN]	AP3B2	-25.0257	-4.64534	1.65823	0.0119112	0.403807										[DOWN]	ARHGAP28	-3.15636	-1.65826	4.34154	0.00509202	0.368519
								[DOWN]	LOC110076760	-25.0257	-4.64534	1.65823	0.0119112	0.403807										[DOWN]	LOC110089874	-32.0139	-5.00062	1.92742	0.00503261	0.367567
								[DOWN]	MSH3	-2.06143	-1.04365	5.60999	0.0119007	0.403807										[DOWN]	LOC110073667	-14.4479	-3.85278	2.47433	0.00502887	0.367567
								[DOWN]	LOC110071587	-12.3513	-3.62659	2.12233	0.0118183	0.403807										[DOWN]	LOC110071145	-33.4499	-5.06393	1.90818	0.00502878	0.367567
								[DOWN]	AQP4	-24.3654	-4.60676	1.73886	0.0118046	0.403807										[DOWN]	FCER1G	-4.52631	-2.17833	3.30531	0.00501053	0.367567
								[DOWN]	RHBDL3	-8.8222	-3.14114	2.55877	0.0117495	0.403807										[DOWN]	LOC110087902	-40.5022	-5.33993	2.00258	0.00493037	0.367567
								[DOWN]	MRE11	-2.30382	-1.20403	4.78897	0.011741	0.403807										[DOWN]	OLFML2B	-1.95264	-0.965424	6.7277	0.00487437	0.367472
								[DOWN]	PPIC	-2.02024	-1.01453	5.4835	0.0116559	0.403807										[DOWN]	PDCD1LG2	-13.7478	-3.78113	2.31773	0.00487412	0.367472
								[DOWN]	LAMC3	-2.89082	-1.53148	4.24536	0.0114564	0.401238										[DOWN]	LOC110083123	-34.7376	-5.11843	1.92002	0.00478379	0.367472
								[DOWN]	LOC110075222	-22.3455	-4.48191	1.63253	0.0114535	0.401238										[DOWN]	SOST	-4.29037	-2.1011	3.43304	0.00477495	0.367472
								[DOWN]	LOC110088186	-2.43306	-1.28277	4.64914	0.0113957	0.401238										[DOWN]	RYR1	-5.44323	-2.44446	3.27226	0.00472688	0.367472
								[DOWN]	SAR1B	-1.80172	-0.849377	6.02973	0.0112485	0.398942										[DOWN]	BHLHA15	-34.137	-5.09327	1.97896	0.00461177	0.363776
								[DOWN]	ABHD18	-2.1968	-1.13541	4.93051	0.0112068	0.398303										[DOWN]	SPN	-2.4637	-1.30083	4.65769	0.00451076	0.360164
								[DOWN]	LOC110070830	-22.1668	-4.47033	1.62928	0.0111951	0.398303										[DOWN]	NOS2	-9.19307	-3.20055	2.66155	0.00442553	0.360164
								[DOWN]	LOC110083119	-23.4574	-4.55197	1.68789	0.0111904	0.398303										[DOWN]	TCAP	-18.7656	-4.23002	2.67655	0.00440477	0.360164
								[DOWN]	LOC110079859	-11.6062	-3.53683	2.29836	0.0111771	0.398303										[DOWN]	ITGA9	-1.94015	-0.956169	5.94463	0.00432917	0.357368
								[DOWN]	HIVEP3	-3.79354	-1.92355	3.62557	0.0111148	0.398303										[DOWN]	LOC110072915	-35.0367	-5.1308	1.95576	0.00432143	0.357368
								[DOWN]	CUNH11orf65	-4.5174	-2.17549	3.21331	0.0111126	0.398303										[DOWN]	CSF2RB	-2.27896	-1.18838	5.36883	0.00428674	0.357188
								[DOWN]	EPHA3	-1.84687	-0.885084	6.18002	0.011078	0.398303										[DOWN]	LOC110090062	-2.5954	-1.37596	4.61151	0.00421122	0.354221
								[DOWN]	SCN1A	-13.5918	-3.76466	2.39826	0.0109973	0.39774										[DOWN]	LOC110077506	-19.9371	-4.31738	2.73575	0.00411156	0.350827
								[DOWN]	CCDC88C	-1.60896	-0.686131	7.41318	0.0109611	0.39774										[DOWN]	LOC110091018	-9.50759	-3.24908	2.5655	0.00408449	0.3502
								[DOWN]	SORBS1	-2.01623	-1.01166	5.38721	0.0109603	0.39774										[DOWN]	LOC110078838	-36.9628	-5.208	1.97326	0.00385421	0.336968
								[DOWN]	CCDC129	-23.8771	-4.57755	1.69261	0.010902	0.39774										[DOWN]	DUSP8	-2.6854	-1.42514	4.63906	0.00383054	0.336556
								[DOWN]	PTCHD4	-23.8771	-4.57755	1.69261	0.010902	0.39774										[DOWN]	FRK	-35.322	-5.14249	1.92609	0.00380319	0.335816
								[DOWN]	EGFLAM	-3.55236	-1.82878	3.59922	0.0108993	0.39774										[DOWN]	HELZ2	-2.35743	-1.23722	5.10507	0.00379157	0.335816
								[DOWN]	SNAP91	-23.0939	-4.52944	1.64054	0.0108979	0.39774										[DOWN]	LOC110086516	-5.64204	-2.49622	3.28174	0.00362862	0.333683
								[DOWN]	GRM8	-24.2989	-4.60282	1.69734	0.0108818	0.39774										[DOWN]	NFASC	-2.19012	-1.13101	5.52324	0.0036238	0.333683
								[DOWN]	LOC110088946	-5.2989	-2.40569	3.19822	0.0107191	0.397607										[DOWN]	DOCK4	-1.94321	-0.958444	6.14305	0.00353309	0.331774
								[DOWN]	LOC110073270	-22.9065	-4.51769	1.63729	0.0106554	0.3963										[DOWN]	GFPT2	-2.14565	-1.10142	6.46523	0.00343448	0.327716
								[DOWN]	LOC110081619	-32.4376	-5.0196	1.81226	0.0106025	0.395209										[DOWN]	LOC110077660	-3.90083	-1.96378	3.67625	0.00343438	0.327716
								[DOWN]	RXFP1	-32.4376	-5.0196	1.81226	0.0106025	0.395209										[DOWN]	LOC110083939	-2.39612	-1.2607	5.49327	0.00342919	0.327716
								[DOWN]	MAG	-32.4376	-5.0196	1.81226	0.0106025	0.395209										[DOWN]	ZGRF1	-2.5615	-1.35699	4.65705	0.00337944	0.327716
								[DOWN]	MMP20	-32.4376	-5.0196	1.81226	0.0106025	0.395209										[DOWN]	LOC110074735	-3.97686	-1.99163	3.71093	0.00337882	0.327716
								[DOWN]	ENG	-2.97778	-1.57424	3.97527	0.0104549	0.394959										[DOWN]	SLCO4C1	-34.0072	-5.08777	1.91437	0.00333471	0.327716
								[DOWN]	LOC110086421	-11.9163	-3.57487	2.26333	0.0104374	0.394959										[DOWN]	PTPRC	-3.3018	-1.72325	5.73003	0.00330356	0.327716
								[DOWN]	TTC23L	-24.815	-4.63314	1.70048	0.0103403	0.394959										[DOWN]	CENPP	-3.22729	-1.69032	4.09735	0.00329146	0.327716
								[DOWN]	SLC4A8	-24.815	-4.63314	1.70048	0.0103403	0.394959										[DOWN]	LOC110074989	-38.6242	-5.27143	2.07838	0.00324305	0.327716
								[DOWN]	SNX10	-4.05796	-2.02075	4.3616	0.010155	0.39203										[DOWN]	PDE10A	-3.69373	-1.88508	3.88194	0.0032059	0.327716
								[DOWN]	LOC110078099	-28.6568	-4.8408	1.737	0.00992829	0.387594										[DOWN]	LOC110085523	-2.30141	-1.20252	5.41079	0.00316514	0.327716
								[DOWN]	SSTR3	-28.6568	-4.8408	1.737	0.00992829	0.387594										[DOWN]	KEL	-3.36194	-1.7493	4.51192	0.00313946	0.327716
								[DOWN]	C9	-4.59774	-2.20093	3.16045	0.00982964	0.386089										[DOWN]	PODNL1	-3.22977	-1.69143	4.32031	0.00299013	0.325219
								[DOWN]	CACNA1A	-3.88734	-1.95878	3.51144	0.00978269	0.386089										[DOWN]	HSP90AA1	-1.82377	-0.866926	7.81158	0.00298812	0.325219
								[DOWN]	LOC110075785	-12.8791	-3.68696	2.32326	0.00977057	0.386089										[DOWN]	LOC110088385	-2.16186	-1.11228	5.82977	0.0028955	0.321183
								[DOWN]	EFNA5	-1.91219	-0.935223	6.02644	0.00973266	0.386089										[DOWN]	NSD2	-2.35763	-1.23734	5.17015	0.00286481	0.319778
								[DOWN]	ABCA4	-27.2776	-4.76965	1.72425	0.00970396	0.386089										[DOWN]	MARCO	-5.07902	-2.34455	3.27537	0.0027444	0.312228
								[DOWN]	DIO2	-2.28199	-1.19029	5.27779	0.0096776	0.386089										[DOWN]	LOC110069958	-38.5854	-5.26998	2.07747	0.0027139	0.310751
								[DOWN]	ECEL1	-26.4264	-4.72391	1.71631	0.00965351	0.386089										[DOWN]	VSIG4	-4.30136	-2.10479	3.7575	0.00267139	0.309881
								[DOWN]	TRNAR-UCU	-26.4264	-4.72391	1.71631	0.00965351	0.386089										[DOWN]	LOC110086901	-34.4832	-5.10782	1.95089	0.00264528	0.309881
								[DOWN]	ISY1	-1.97254	-0.980054	5.52053	0.00962681	0.386089										[DOWN]	LOC110070063	-2.67933	-1.42187	4.58175	0.00264323	0.309881
								[DOWN]	NPTN	-1.70617	-0.770757	6.98484	0.00951798	0.386089										[DOWN]	MPL	-8.62513	-3.10855	2.79492	0.00263719	0.309881
								[DOWN]	GPR84	-25.2845	-4.66018	1.74814	0.00946472	0.386089										[DOWN]	LURAP1L	-15.8155	-3.98326	2.48298	0.00260904	0.309881
								[DOWN]	SLC19A3	-3.26434	-1.70679	4.86176	0.00944007	0.386089										[DOWN]	GRPR	-40.8166	-5.35108	2.1248	0.00256183	0.309881
								[DOWN]	PCNX2	-2.85039	-1.51116	4.20811	0.00943018	0.386089										[DOWN]	ANGPT2	-2.57594	-1.3651	5.05734	0.00238364	0.297922
								[DOWN]	LRG1	-29.5528	-4.88522	4.18088	0.00923888	0.381609										[DOWN]	EPHA6	-35.6291	-5.15499	1.96213	0.00237405	0.297922
								[DOWN]	LOC110084226	-28.2184	-4.81857	1.73381	0.00920983	0.381609										[DOWN]	PTPRO	-3.75366	-1.9083	3.86994	0.00230181	0.297922
								[DOWN]	LOC110086400	-27.0554	-4.75785	1.72425	0.00907272	0.379407										[DOWN]	UNC13D	-4.93171	-2.30209	3.39196	0.00228478	0.297922
								[DOWN]	TMEM63A	-2.47042	-1.30476	5.09536	0.0090526	0.379407										[DOWN]	LOC110069893	-21.6968	-4.43941	2.82328	0.00226357	0.297584
								[DOWN]	LOC110085914	-23.8329	-4.57488	1.69103	0.00896699	0.379221										[DOWN]	TRPA1	-37.6444	-5.23436	2.04013	0.00223245	0.295684
								[DOWN]	LOC110083979	-25.7195	-4.68479	1.75278	0.00892589	0.378922										[DOWN]	LOC110084254	-37.8509	-5.24226	2.01321	0.00210432	0.282935
								[DOWN]	PIK3CD	-25.7195	-4.68479	1.75278	0.00892589	0.378922										[DOWN]	LOC110091083	-1.91386	-0.936489	6.41031	0.00210337	0.282935
								[DOWN]	CUNH21orf33	-2.14895	-1.10363	5.71068	0.00891684	0.378922										[DOWN]	TTC37	-2.13381	-1.09343	5.67623	0.00191136	0.269229
								[DOWN]	LOC110087934	-27.4268	-4.77752	1.72743	0.00889434	0.378922										[DOWN]	LOC110079586	-46.5025	-5.53924	2.17268	0.00176207	0.252204
								[DOWN]	CCNL1	-1.91532	-0.937586	6.10838	0.00888927	0.378922										[DOWN]	ITGA4	-2.06083	-1.04322	6.64356	0.00169577	0.248888
								[DOWN]	LOC110072041	-4.22346	-2.07843	3.33503	0.00885737	0.378922										[DOWN]	SIK1	-3.00635	-1.58801	6.3498	0.00168593	0.248888
								[DOWN]	CEP72	-2.65719	-1.4099	4.36238	0.0088323	0.378922										[DOWN]	CCDC103	-38.2974	-5.25918	2.04605	0.00168226	0.248888
								[DOWN]	CCDC88A	-1.6167	-0.693053	7.80211	0.0087815	0.378922										[DOWN]	SPIB	-38.2974	-5.25918	2.04605	0.00168226	0.248888
								[DOWN]	SPRED1	-1.73839	-0.797752	6.6049	0.00877809	0.378922										[DOWN]	LOC110074559	-16.959	-4.08398	2.65384	0.00164504	0.248888
								[DOWN]	TMTC4	-1.87026	-0.903241	5.95734	0.00869618	0.378922										[DOWN]	ZBTB2	-2.97868	-1.57467	4.53624	0.00158305	0.248636
								[DOWN]	WASL	-1.71419	-0.777529	7.12779	0.00863584	0.378922										[DOWN]	UBA6	-2.00377	-1.00271	6.15977	0.00155533	0.246464
								[DOWN]	ZEB2	-2.24325	-1.16559	5.09672	0.00861797	0.378922										[DOWN]	LOC110079651	-44.3404	-5.47055	2.18067	0.0014941	0.241066
								[DOWN]	LOC110072267	-27.0121	-4.75553	1.76676	0.00857574	0.378922										[DOWN]	MAP3K15	-3.20245	-1.67918	4.76727	0.0014631	0.23823
								[DOWN]	LOC110078416	-27.0666	-4.75844	1.80557	0.00850148	0.378922										[DOWN]	MYB	-3.37276	-1.75393	4.44132	0.00145044	0.23823
								[DOWN]	TRNAP-CGG	-27.0666	-4.75844	1.80557	0.00850148	0.378922										[DOWN]	IKZF3	-15.8633	-3.98762	2.60148	0.00144321	0.23823
								[DOWN]	PTER	-4.27281	-2.09518	3.42292	0.00838691	0.377996										[DOWN]	SGPP2	-10.9635	-3.45463	2.75675	0.0013279	0.228812
								[DOWN]	RAB32	-1.61189	-0.688757	7.86134	0.0083211	0.376038										[DOWN]	DOCK8	-2.25182	-1.17109	5.58589	0.00121012	0.214487
								[DOWN]	GPR156	-6.4683	-2.69339	3.03574	0.00826444	0.375645										[DOWN]	FOS	-12.3666	-3.62837	5.30966	0.00119274	0.213826
								[DOWN]	TINAGL1	-4.87953	-2.28674	3.1742	0.0082513	0.375645										[DOWN]	CREM	-3.03941	-1.60379	4.50422	0.00117876	0.213476
								[DOWN]	VWC2	-29.1046	-4.86318	1.78704	0.00815358	0.373488										[DOWN]	CYR61	-1.96723	-0.976165	7.36437	0.0011699	0.213476
								[DOWN]	TXNL4B	-2.75834	-1.4638	4.54003	0.00814787	0.373488										[DOWN]	TNFAIP3	-2.82037	-1.49589	5.02469	0.0011617	0.213476
								[DOWN]	LOC110089609	-25.2341	-4.6573	1.70522	0.00810552	0.37332										[DOWN]	STX11	-42.9168	-5.42347	2.11618	0.00111683	0.208647
								[DOWN]	C7	-2.46769	-1.30316	5.08125	0.00810501	0.37332										[DOWN]	LOC110075082	-77.274	-6.27191	2.73601	0.000987759	0.192646
								[DOWN]	AKT3	-1.69416	-0.76057	7.10324	0.00806259	0.37332										[DOWN]	LOC110071560	-9.25603	-3.21039	2.90041	0.000981832	0.192646
								[DOWN]	LOC110070307	-4.43399	-2.1486	3.57378	0.00799518	0.372319										[DOWN]	LOC110070715	-46.4321	-5.53705	2.2226	0.000974624	0.192646
								[DOWN]	PLEKHS1	-5.72241	-2.51662	3.00175	0.0078801	0.371071										[DOWN]	ACSL4	-2.49481	-1.31893	5.71882	0.00093249	0.188066
								[DOWN]	LOC110088480	-27.9132	-4.80287	1.77302	0.00785186	0.371071										[DOWN]	LOC110070582	-11.0849	-3.47052	2.76131	0.000914455	0.188066
								[DOWN]	TRNAY-GUA	-27.9132	-4.80287	1.77302	0.00785186	0.371071										[DOWN]	AMER2	-5.41133	-2.43598	3.44126	0.000897961	0.188066
								[DOWN]	CHRNB1	-38.9231	-5.28255	1.94718	0.00784322	0.371071										[DOWN]	LOC110072908	-47.9904	-5.58467	2.21174	0.000856539	0.187275
								[DOWN]	TMEM171	-14.4025	-3.84825	2.42465	0.00778312	0.371071										[DOWN]	RIPOR2	-2.96108	-1.56612	5.10865	0.000770253	0.170881
								[DOWN]	PLEKHA1	-1.66472	-0.735275	7.4584	0.00764606	0.367389										[DOWN]	CUNH3orf52	-12.1222	-3.59957	2.92047	0.000760669	0.170881
								[DOWN]	HTT	-1.65157	-0.723841	7.24788	0.00762569	0.367389										[DOWN]	LOC110087983	-4.86455	-2.28231	3.84623	0.000732637	0.168868
								[DOWN]	THBS2	-1.69621	-0.762314	7.8591	0.00747565	0.365329										[DOWN]	CEBPE	-50.3171	-5.65298	2.30144	0.000730385	0.168868
								[DOWN]	PAXBP1	-1.83205	-0.873462	6.50981	0.00742704	0.364012										[DOWN]	VMO1	-37.4467	-5.22676	3.56647	0.000724991	0.168868
								[DOWN]	DLX2	-5.11109	-2.35363	3.2126	0.00736866	0.364012										[DOWN]	MYO3A	-11.8138	-3.5624	2.84641	0.000705242	0.168868
								[DOWN]	FAM19A2	-3.4075	-1.76871	3.82536	0.00733164	0.363798										[DOWN]	LYN	-2.50284	-1.32357	5.38545	0.000695557	0.168868
								[DOWN]	LOC110071438	-25.65	-4.68089	1.70997	0.00731538	0.363798										[DOWN]	LOC110070740	-8.2095	-3.0373	3.48929	0.000692794	0.168868
								[DOWN]	LAMA1	-2.08057	-1.05698	5.60136	0.00728495	0.363798										[DOWN]	FGF21	-82.0914	-6.35916	2.7813	0.000669759	0.167421
								[DOWN]	ACAN	-31.4204	-4.97363	1.80593	0.00728117	0.363798										[DOWN]	SLC11A1	-10.7042	-3.42011	3.1708	0.000627651	0.159956
								[DOWN]	GFOD1	-2.38068	-1.25137	4.98956	0.0072616	0.363798										[DOWN]	LOC110071592	-63.0708	-5.9789	2.42232	0.000612662	0.159905
								[DOWN]	LOC110085698	-27.971	-4.80586	1.81472	0.00724805	0.363798										[DOWN]	C5	-3.16242	-1.66103	4.5642	0.000600807	0.159277
								[DOWN]	EPHA7	-1.9243	-0.944331	6.05159	0.00715115	0.363798										[DOWN]	NUP210	-3.11511	-1.63928	4.62748	0.000594176	0.159277
								[DOWN]	LOC110071635	-14.4282	-3.85082	2.43821	0.00704692	0.363798										[DOWN]	KIAA1257	-6.75961	-2.75694	3.35515	0.000577558	0.159277
								[DOWN]	ABHD3	-28.4105	-4.82835	1.8193	0.00694403	0.362328										[DOWN]	PTPRJ	-2.9255	-1.54868	4.79907	0.000573276	0.159277
								[DOWN]	FNDC1	-1.68577	-0.753405	8.11286	0.00693695	0.362328										[DOWN]	MUC5B	-7.66306	-2.93792	3.33893	0.000531977	0.154779
								[DOWN]	IFITM10	-9.37953	-3.22951	2.63208	0.00692605	0.362328										[DOWN]	LOC110086382	-4.69125	-2.22997	4.34339	0.000527472	0.154779
								[DOWN]	SFRP2	-2.05293	-1.03768	5.59607	0.00690483	0.362328										[DOWN]	HMOX1	-4.73725	-2.24405	4.20952	0.000516348	0.154779
								[DOWN]	IGFBP4	-1.97061	-0.97864	5.98226	0.0068181	0.361574										[DOWN]	SLC38A2	-2.22369	-1.15296	6.65591	0.000453789	0.143819
								[DOWN]	TIMP4	-5.16366	-2.36839	3.24855	0.00677561	0.360458										[DOWN]	LOC110070382	-3.79062	-1.92243	4.29091	0.000438348	0.141451
								[DOWN]	EGR3	-13.8754	-3.79445	2.37298	0.00674012	0.360458										[DOWN]	MCF2L	-2.73113	-1.4495	5.53635	0.000409747	0.137211
								[DOWN]	LOC110090193	-2.81938	-1.49538	4.74466	0.00673584	0.360458										[DOWN]	SLA	-3.67881	-1.87924	4.61078	0.000401145	0.136914
								[DOWN]	LOC110076451	-3.50953	-1.81128	3.77339	0.00667175	0.360458										[DOWN]	LOC110086928	-6.04566	-2.5959	3.6666	0.000362178	0.126038
								[DOWN]	ELF3	-2.37595	-1.24851	5.10977	0.0066566	0.360458										[DOWN]	HCK	-3.41283	-1.77097	4.55693	0.000301234	0.116224
								[DOWN]	CPZ	-3.2801	-1.71374	3.99759	0.00665363	0.360458										[DOWN]	LOC110069892	-67.1078	-6.06841	2.58524	0.000289387	0.114134
								[DOWN]	GPNMB	-3.74171	-1.9037	4.16501	0.00655684	0.35788										[DOWN]	KSR1	-2.39723	-1.26137	5.89424	0.000276821	0.11166
								[DOWN]	LOC110070639	-28.6105	-4.83847	1.78236	0.00651836	0.35788										[DOWN]	AKNA	-3.2704	-1.70947	4.89707	0.000262936	0.109304
								[DOWN]	ANKMY2	-1.88257	-0.912704	6.1429	0.0063767	0.354963										[DOWN]	CAMK2B	-3.61456	-1.85382	4.49422	0.000224208	0.0982602
								[DOWN]	SLC38A2	-2.1257	-1.08794	6.249	0.00636774	0.354963										[DOWN]	LRG1	-5.60771	-2.48741	4.07325	0.000210816	0.0964388
								[DOWN]	MANSC4	-30.2052	-4.91673	1.83471	0.00636143	0.354963										[DOWN]	ACOD1	-5.55599	-2.47404	4.01686	0.000200327	0.0964388
								[DOWN]	PPP1R12A	-1.68659	-0.754109	7.19109	0.00631156	0.354963										[DOWN]	LOC110074639	-9.57318	-3.259	3.36697	0.00019538	0.0964388
								[DOWN]	LOC110089936	-13.7091	-3.77707	2.36605	0.00618369	0.353585										[DOWN]	IPCEF1	-8.11105	-3.01989	3.44136	0.00019128	0.0964388
								[DOWN]	FGF16	-28.2744	-4.82142	1.81628	0.00613305	0.351886										[DOWN]	SPI1	-3.43887	-1.78193	4.70961	0.000177331	0.0964388
								[DOWN]	LOC110075890	-31.0347	-4.95581	1.84241	0.00610858	0.351886										[DOWN]	LOC110091423	-125.687	-6.97369	3.16681	0.000172663	0.0964388
								[DOWN]	LOC110073404	-29.9821	-4.90603	1.79336	0.00607796	0.351886										[DOWN]	LOC110090625	-5.01611	-2.32657	4.20467	0.000155693	0.0964388
								[DOWN]	RHOJ	-29.9821	-4.90603	1.79336	0.00607796	0.351886										[DOWN]	PIGR	-87.4992	-6.4512	2.82821	0.000142921	0.0964388
								[DOWN]	GPR35	-28.3303	-4.82427	1.7777	0.00605789	0.351886										[DOWN]	CARMIL2	-5.21585	-2.3829	3.93467	0.000141694	0.0964388
								[DOWN]	GNS	-1.73886	-0.798138	7.16917	0.0060517	0.351886										[DOWN]	SLC19A3	-5.47221	-2.45212	3.91647	0.000128737	0.0964388
								[DOWN]	HMCN1	-1.73888	-0.798158	7.58048	0.00601473	0.351886										[DOWN]	SOCS3	-2.64207	-1.40167	5.84056	0.000123053	0.0964388
								[DOWN]	METTL24	-12.8504	-3.68374	2.33951	0.00597132	0.351886										[DOWN]	RASA4B	-4.05968	-2.02137	4.5791	0.000120179	0.0964388
								[DOWN]	FAM189A1	-30.4458	-4.92817	1.79807	0.00592867	0.351886										[DOWN]	LOC110089286	-2.40258	-1.26459	6.01573	0.000111354	0.0964388
								[DOWN]	RFK	-3.28255	-1.71482	4.44201	0.00582301	0.349609										[DOWN]	FCN3	-11.9912	-3.5839	3.18042	0.000107014	0.0964388
								[DOWN]	ADAMTS2	-2.41032	-1.26922	4.87006	0.00581043	0.349609										[DOWN]	MFSD2A	-67.0742	-6.06769	2.56651	9.37951e-05	0.0964388
								[DOWN]	SLC26A1	-48.679	-5.60523	2.13003	0.00575738	0.34926										[DOWN]	SP6	-74.1971	-6.21329	2.68178	9.33852e-05	0.0964388
								[DOWN]	GULP1	-1.86089	-0.895991	6.87195	0.00575001	0.34926										[DOWN]	SLC5A5	-10.0489	-3.32896	3.51392	5.5848e-05	0.0825992
								[DOWN]	BCAS1	-13.0621	-3.70731	2.38803	0.00570261	0.34874										[DOWN]	TNNI2	-79.2457	-6.30826	2.74531	5.32042e-05	0.0825992
								[DOWN]	LOC110087311	-5.47827	-2.45372	4.59821	0.00569806	0.34874										[DOWN]	LVRN	-2.29753	-1.20008	8.13223	3.14082e-05	0.0619369
								[DOWN]	PDGFRA	-1.69801	-0.763844	7.5748	0.00559348	0.34874										[DOWN]	NCF1	-3.14985	-1.65528	5.61572	1.16947e-05	0.0415114
								[DOWN]	ITGA4	-3.55609	-1.83029	3.81828	0.00555853	0.34874										[DOWN]	LOC110089066	-23.9044	-4.5792	3.52336	9.20308e-07	0.00473477
								[DOWN]	PRSS35	-32.9969	-5.04426	1.86242	0.00554756	0.34874
								[DOWN]	LOC110087916	-3.92447	-1.9725	4.18578	0.0055117	0.34874
								[DOWN]	LTC4S	-27.6323	-4.78828	1.77145	0.00549938	0.34874
								[DOWN]	LOC110089286	-2.03675	-1.02627	5.99608	0.00549439	0.34874
								[DOWN]	LOC110077807	-5.5735	-2.47858	3.36047	0.00549292	0.34874
								[DOWN]	GPM6A	-2.18189	-1.12558	5.42013	0.00543612	0.34874
								[DOWN]	TEC	-7.50096	-2.90707	2.73106	0.00543432	0.34874
								[DOWN]	SERINC4	-38.3196	-5.26001	1.94408	0.00539647	0.34874
								[DOWN]	APBB1IP	-6.47355	-2.69456	3.03851	0.00539612	0.34874
								[DOWN]	PLXND1	-2.37972	-1.25079	5.02955	0.00539545	0.34874
								[DOWN]	SUSD1	-29.1981	-4.8678	1.78708	0.00531321	0.34874
								[DOWN]	LOC110090692	-14.3264	-3.84061	2.43656	0.00527613	0.34874
								[DOWN]	ISCA1	-1.82887	-0.870955	6.54538	0.00522775	0.34874
								[DOWN]	BCL2	-2.21503	-1.14732	5.25547	0.00520812	0.34874
								[DOWN]	TMEM117	-4.82919	-2.27178	3.37421	0.00517157	0.34874
								[DOWN]	RUNX2	-1.6405	-0.714134	8.43863	0.00513237	0.34874
								[DOWN]	SERPING1	-2.2269	-1.15504	5.9042	0.00502083	0.34874
								[DOWN]	LOC110074811	-2.57135	-1.36252	4.89991	0.00499398	0.34874
								[DOWN]	RBL1	-2.16139	-1.11196	5.52249	0.00471918	0.335355
								[DOWN]	ITGA9	-8.49825	-3.08717	2.63473	0.00470868	0.335355
								[DOWN]	SLC36A4	-32.2869	-5.01288	1.85475	0.0046405	0.333382
								[DOWN]	LENG8	-1.78772	-0.838123	6.75287	0.00462397	0.333382
								[DOWN]	LOC110083426	-30.6375	-4.93723	1.87698	0.00461229	0.333382
								[DOWN]	CXCL12	-14.4091	-3.84891	2.26992	0.00459843	0.333382
								[DOWN]	SNTB1	-2.74332	-1.45592	4.75861	0.00458647	0.333382
								[DOWN]	SLC11A1	-43.5661	-5.44513	2.21227	0.00454679	0.333382
								[DOWN]	CDHR4	-36.5691	-5.19255	1.93171	0.00435852	0.325649
								[DOWN]	TMEM56	-3.51543	-1.8137	4.17475	0.00433699	0.325649
								[DOWN]	TMPRSS7	-31.2528	-4.96591	1.84696	0.00428163	0.324227
								[DOWN]	LOC110086057	-29.9381	-4.90391	1.83313	0.00427769	0.324227
								[DOWN]	DKK1	-32.4191	-5.01877	1.92924	0.00427315	0.324227
								[DOWN]	CYTH4	-32.4191	-5.01877	1.92924	0.00427315	0.324227
								[DOWN]	ZAR1	-7.14446	-2.83682	3.11862	0.00410227	0.322259
								[DOWN]	ZEB1	-2.50326	-1.32381	5.1194	0.00408507	0.322259
								[DOWN]	TACR3	-15.0151	-3.90835	2.5336	0.00400207	0.320523
								[DOWN]	PROS1	-1.93675	-0.953641	6.06404	0.00398214	0.320523
								[DOWN]	LOC110084054	-2.62212	-1.39073	4.93675	0.00394333	0.320523
								[DOWN]	FAM20A	-2.27144	-1.18361	5.57098	0.0038302	0.31688
								[DOWN]	GRIA1	-33.5941	-5.07014	1.9397	0.00369675	0.307654
								[DOWN]	LOC110078288	-13.8034	-3.78695	2.40816	0.00361461	0.306895
								[DOWN]	SV2A	-36.9021	-5.20563	2.03749	0.00359583	0.30685
								[DOWN]	LUC7L3	-1.78323	-0.834492	7.40392	0.00358599	0.30685
								[DOWN]	MFAP5	-2.40459	-1.26579	5.17145	0.0035371	0.304934
								[DOWN]	TNIP1	-1.71734	-0.780173	7.55274	0.00347736	0.301329
								[DOWN]	ADGRG6	-2.40373	-1.26527	5.73809	0.00339424	0.296885
								[DOWN]	DDX5	-1.85889	-0.894439	7.98977	0.00330075	0.292047
								[DOWN]	SRCIN1	-3.3569	-1.74713	4.1186	0.00328424	0.292047
								[DOWN]	LOC110083921	-13.6794	-3.77393	2.78591	0.00326159	0.292047
								[DOWN]	LOC110071965	-41.4024	-5.37164	2.04151	0.0032213	0.291146
								[DOWN]	REV3L	-1.70856	-0.772777	7.61034	0.00320282	0.291146
								[DOWN]	LAMA2	-1.85209	-0.889154	7.1387	0.00312921	0.290636
								[DOWN]	BAZ2B	-1.7118	-0.775516	8.09724	0.00312394	0.290636
								[DOWN]	LOC110086016	-1.6916	-0.758388	8.09364	0.00312351	0.290636
								[DOWN]	VWF	-2.85627	-1.51413	5.1967	0.00308158	0.290636
								[DOWN]	METTL8	-3.48324	-1.80043	4.30847	0.00302026	0.288124
								[DOWN]	CHD1	-1.73659	-0.796253	7.55094	0.0030007	0.288124
								[DOWN]	ESR1	-2.10041	-1.07067	6.08826	0.00289435	0.279637
								[DOWN]	ADAMTS19	-3.25007	-1.70047	5.47177	0.00280878	0.274525
								[DOWN]	KCNK2	-50.7055	-5.66407	2.17921	0.00277348	0.27266
								[DOWN]	RGS16	-39.1753	-5.29187	1.99071	0.00273858	0.272416
								[DOWN]	STARD13	-2.98563	-1.57804	4.68568	0.00263179	0.263351
								[DOWN]	CYR61	-2.22874	-1.15623	5.70288	0.00261564	0.263303
								[DOWN]	PPFIBP2	-1.84558	-0.884074	7.00734	0.00259197	0.262492
								[DOWN]	TACSTD2	-44.6613	-5.48095	2.21916	0.0025896	0.262492
								[DOWN]	UMODL1	-37.1292	-5.21448	1.97404	0.00255225	0.262492
								[DOWN]	IL31RA	-2.6324	-1.39638	4.95679	0.00246444	0.257722
								[DOWN]	GOLGA4	-1.72918	-0.79009	8.32477	0.00242944	0.257722
								[DOWN]	MAP1B	-2.19253	-1.13259	5.81196	0.0023824	0.255098
								[DOWN]	LOC110088024	-37.1423	-5.21499	2.00583	0.00231739	0.249728
								[DOWN]	MCF2L	-16.205	-4.01836	2.41311	0.00230226	0.249728
								[DOWN]	PLOD2	-2.97753	-1.57411	4.5044	0.00226617	0.248997
								[DOWN]	FIBIN	-2.1542	-1.10715	6.99529	0.00226326	0.248997
								[DOWN]	LOC110086595	-2.42689	-1.27911	5.31998	0.00223641	0.248997
								[DOWN]	AK5	-12.3605	-3.62766	2.90049	0.00221182	0.248997
								[DOWN]	LOC110078490	-5.81366	-2.53945	3.41588	0.00218203	0.248997
								[DOWN]	SLC8A1	-5.84535	-2.54729	3.59632	0.0021548	0.248997
								[DOWN]	ODF2L	-2.50315	-1.32375	5.18636	0.00205847	0.241993
								[DOWN]	SLC5A5	-22.9941	-4.52319	3.02177	0.00204563	0.241993
								[DOWN]	MFSD2A	-16.6495	-4.05741	2.55944	0.00204091	0.241993
								[DOWN]	STRADB	-2.87664	-1.52439	4.87343	0.00194658	0.23713
								[DOWN]	LOC110085384	-9.59936	-3.26294	3.07964	0.0019095	0.23458
								[DOWN]	RSPO2	-39.4128	-5.30059	2.02789	0.00190865	0.23458
								[DOWN]	LOC110084886	-4.92582	-2.30036	3.56085	0.00186286	0.234079
								[DOWN]	LYN	-5.80013	-2.53609	3.45412	0.0018593	0.234079
								[DOWN]	LOC110071027	-3.80172	-1.92665	4.07334	0.00184747	0.234079
								[DOWN]	ASXL3	-1.93496	-0.952303	6.51434	0.00183875	0.234079
								[DOWN]	FMNL2	-1.90661	-0.931011	6.70862	0.0018343	0.234079
								[DOWN]	TOP1	-1.85944	-0.894868	7.42933	0.00182909	0.234079
								[DOWN]	LOC110074069	-2.64906	-1.40548	5.02573	0.00182823	0.234079
								[DOWN]	LOC110075848	-40.2368	-5.33044	2.06521	0.0017876	0.234079
								[DOWN]	MPDZ	-2.68285	-1.42377	4.98514	0.00168141	0.233605
								[DOWN]	TRAF3	-3.23121	-1.69207	4.5209	0.0016421	0.230045
								[DOWN]	ADGRF5	-12.2192	-3.61108	2.87758	0.00161925	0.22875
								[DOWN]	BICC1	-2.08484	-1.05994	6.0993	0.00161692	0.22875
								[DOWN]	CSPP1	-2.67552	-1.41982	5.10332	0.00156148	0.225628
								[DOWN]	ANKRD12	-1.85208	-0.889149	7.15426	0.00148807	0.225628
								[DOWN]	SAXO1	-3.76681	-1.91334	4.10777	0.00145084	0.225628
								[DOWN]	CCDC80	-1.94988	-0.963383	6.78206	0.00144874	0.225628
								[DOWN]	SYNJ2	-2.77357	-1.47174	4.88227	0.00137918	0.225101
								[DOWN]	IGF1	-16.451	-4.0401	2.55477	0.00136827	0.225101
								[DOWN]	LOC110081056	-48.6634	-5.60477	2.2228	0.00136793	0.225101
								[DOWN]	CLEC3B	-2.44901	-1.2922	5.48633	0.00135809	0.225101
								[DOWN]	LOC110070613	-53.1304	-5.73147	2.38427	0.00134049	0.225101
								[DOWN]	PHLDB2	-2.26673	-1.18061	5.70073	0.00133314	0.225101
								[DOWN]	SREK1	-1.91037	-0.93385	6.90437	0.00129426	0.225101
								[DOWN]	SLC6A14	-21.8979	-4.45272	3.89273	0.00129248	0.225101
								[DOWN]	LIPI	-5.15058	-2.36474	3.64578	0.00125908	0.225101
								[DOWN]	EDNRA	-2.15634	-1.10858	5.90135	0.00123859	0.225101
								[DOWN]	CTGF	-2.43442	-1.28358	5.72431	0.00122952	0.225101
								[DOWN]	ITPR1	-2.43929	-1.28646	5.71412	0.00117659	0.224769
								[DOWN]	CDC42SE2	-2.82769	-1.49963	5.10945	0.00108005	0.208698
								[DOWN]	LOC110087561	-23.2999	-4.54225	3.0195	0.00106954	0.208698
								[DOWN]	ITSN2	-1.88368	-0.913557	7.24464	0.00106178	0.208698
								[DOWN]	ITGA5	-3.91106	-1.96756	4.23085	0.00104143	0.208698
								[DOWN]	EFCAB11	-46.4643	-5.53805	2.17774	0.000997436	0.204487
								[DOWN]	CBLB	-1.93861	-0.955024	7.23716	0.000963627	0.199994
								[DOWN]	FAP	-3.69025	-1.88372	4.23842	0.000919152	0.193148
								[DOWN]	SMC4	-1.97493	-0.981804	7.17078	0.000912047	0.193148
								[DOWN]	LOC110090180	-59.3312	-5.89072	2.33315	0.000910063	0.193148
								[DOWN]	DCHS2	-2.37419	-1.24743	5.66339	0.000871256	0.19272
								[DOWN]	LOC110080084	-3.55836	-1.83121	4.42474	0.000866567	0.19272
								[DOWN]	EMILIN3	-47.1535	-5.55929	2.21135	0.000730959	0.166056
								[DOWN]	EMILIN2	-2.39401	-1.25943	5.97852	0.000730439	0.166056
								[DOWN]	TGFBR3L	-62.8775	-5.97447	2.38419	0.000725713	0.166056
								[DOWN]	LOC110074293	-5.53698	-2.4691	3.76877	0.000701744	0.166056
								[DOWN]	LOC110082937	-2.43765	-1.28549	6.09853	0.000630021	0.158079
								[DOWN]	HSPA4L	-1.93827	-0.954773	7.07105	0.000620619	0.158079
								[DOWN]	RRBP1	-4.66214	-2.22099	4.15626	0.000546503	0.143551
								[DOWN]	LOC110076221	-3.90706	-1.96608	4.26688	0.000527732	0.140821
								[DOWN]	OMD	-3.32541	-1.73353	5.11589	0.000526713	0.140821
								[DOWN]	SDC2	-2.02648	-1.01898	7.15192	0.00052249	0.140821
								[DOWN]	FGL1	-4.42438	-2.14547	4.04661	0.00052146	0.140821
								[DOWN]	LOC110070943	-23.2486	-4.53907	2.68883	0.000516834	0.140821
								[DOWN]	ARHGAP31	-3.7506	-1.90712	4.4295	0.000501617	0.140821
								[DOWN]	LOC110079869	-2.19475	-1.13405	6.37261	0.000490318	0.140821
								[DOWN]	LOC110090165	-54.0354	-5.75583	2.29396	0.000441216	0.138858
								[DOWN]	SCFD2	-2.32485	-1.21714	6.34539	0.00039875	0.128911
								[DOWN]	NCF2	-8.4934	-3.08634	3.28186	0.000393246	0.128911
								[DOWN]	TNIK	-7.04326	-2.81624	3.72059	0.000373646	0.128191
								[DOWN]	PNISR	-2.08301	-1.05867	7.35833	0.000341793	0.122253
								[DOWN]	LMAN1	-2.1558	-1.10822	7.21686	0.000315555	0.115322
								[DOWN]	HCK	-57.6408	-5.84902	2.34796	0.00030232	0.11294
								[DOWN]	ENPP1	-2.9755	-1.57313	5.6651	0.000299131	0.11294
								[DOWN]	CPNE8	-2.74939	-1.45911	5.38341	0.000256199	0.101567
								[DOWN]	LOC110077805	-2.79152	-1.48105	5.50431	0.000243315	0.099765
								[DOWN]	ATP8A1	-3.69694	-1.88633	4.75387	0.00023479	0.0986763
								[DOWN]	COL24A1	-5.70167	-2.51139	3.97362	0.000234263	0.0986763
								[DOWN]	CNTN1	-23.3037	-4.54249	2.92753	0.000220392	0.0975004
								[DOWN]	LOC110074989	-68.9114	-6.10667	2.58031	0.000203786	0.0925902
								[DOWN]	F8	-8.47064	-3.08247	3.45321	0.00019605	0.0915497
								[DOWN]	POSTN	-2.28674	-1.19329	6.60579	0.000193517	0.0915497
								[DOWN]	MPZ	-16.2781	-4.02486	3.199	0.000185731	0.0915497
								[DOWN]	GFRA3	-5.46013	-2.44893	4.22312	0.000166205	0.0873146
								[DOWN]	LAMA4	-2.63196	-1.39614	5.78206	0.000146721	0.0795653
								[DOWN]	RASGEF1A	-3.27324	-1.71072	5.31466	0.000136255	0.0763528
								[DOWN]	PDE10A	-15.2553	-3.93124	3.23663	0.000128797	0.0746623
								[DOWN]	LOC110090855	-6.68396	-2.7407	3.88484	0.000125101	0.0746623
								[DOWN]	ECM2	-2.57973	-1.36722	6.0355	8.20172e-05	0.0510663
								[DOWN]	LOC110069847	-81.6875	-6.35204	2.67038	7.67633e-05	0.0496334
								[DOWN]	LOC110070048	-72.0929	-6.17179	2.63898	5.63923e-05	0.0395004
								[DOWN]	LOC110071560	-9.04513	-3.17714	4.50185	5.5121e-05	0.0395004
								[DOWN]	RAB31	-2.71402	-1.44043	6.10225	5.50449e-05	0.0395004
								[DOWN]	LOC110073558	-101.748	-6.66886	2.92621	5.33466e-05	0.0395004
								[DOWN]	FAT4	-2.26834	-1.18163	7.13336	3.01606e-05	0.0298253
								[DOWN]	LOC110088663	-80.296	-6.32726	2.68174	2.6522e-05	0.0278663
								[DOWN]	FAM198B	-3.59492	-1.84596	5.3607	2.53812e-05	0.0278663
								[DOWN]	ASPN	-2.88037	-1.52626	7.50209	1.26956e-05	0.0152447
								[DOWN]	LEPR	-86.7255	-6.43838	2.78987	9.15381e-06	0.0118373
								[DOWN]	KEL	-12.6673	-3.66304	3.72655	5.17171e-06	0.00724513
								[DOWN]	LGR5	-10.8053	-3.43366	3.83511	3.72573e-06	0.00569393
								[DOWN]	CPED1	-3.21477	-1.68471	6.61246	3.15247e-06	0.00529962
								[DOWN]	LOC110089066	-8.80604	-3.13849	4.418	3.15071e-06	0.00529962
								[DOWN]	PREX1	-3.99309	-1.99751	5.49893	3.14548e-06	0.00529962
								[DOWN]	SATB2	-2.91678	-1.54438	6.44246	2.76936e-06	0.00529962
								[DOWN]	COLEC12	-2.72245	-1.44491	6.64798	2.69438e-06	0.00529962
								[DOWN]	OGN	-2.75297	-1.46099	7.78977	2.15733e-06	0.00529962
								[DOWN]	SLC38A3	-17.438	-4.12417	4.59846	9.85655e-07	0.00414246
								[DOWN]	LVRN	-6.11037	-2.61126	4.9795	3.03851e-07	0.00170268
								[DOWN]	CFB	-13.7404	-3.78036	4.97404	6.80484e-12	1.14396e-07

## Sheet: PCA_all_common_genes
PCA coordinates
	PC1	PC2	PC3	PC4	PC5
PSL1_mt	-25.1175331855738	1.47101720317851	10.5984668882099	-3.19926887600109	1.13891668968598
PSL2_mt	-24.6480697140685	-0.857466129143722	.6.85906194951592	-8.13124627030543	-10.1049378005468
PSL3_mt	-16.3289020216797	-0.703600943685288	-2.27716279425242	-12.1668729518457	2.68806016289177
PSL4_wt	-16.5010676566026	14.9412508804598	-12.1462372348608	11.1448435951386	3.52532596389189
PSL5_wt	-22.0518425443572	12.8422696439421	7.43019736317274	6.41365994613082	-2.01101108230715
PSL6_wt	-17.1692760948713	16.1721782969982	14.6029854438278	2.69635129436617	-7.50688619556193
ASL1_mt	-18.8438829168899	-10.2971576735181	-24.5066087977587	10.6373639208845	-20.8607568477778
ASL2_mt	-19.1330930918305	-11.076967477948	3.08330398850953	0.763549138010214	1.12502204513169
ASL3_mt	-20.3990343630424	-7.64101408063138	5.33149537930109	2.40592512780201	1.21788927086297
ASL4_wt	-12.2462220940883	-4.83098126257947	-5.82472162961585	-0.207423597647164	15.1942706694903
ASL5_wt	-14.386418682414	-7.51579151769054	-5.30491321031244	-4.42403775027703	12.6269339150422
ASL6_wt	-15.8562154250475	-6.225553415789	-4.30020736100793	-3.40449435632805	11.2007065199905
PME1_mt	16.3161178641101	5.39633301449128	0.323621689037133	-8.53568323146987	-3.38306486838404
PME2_mt	15.6840088110208	3.35322297293777	9.03725123456731	-12.395156104831	-5.13726709616373
PME3_mt	20.0060474353115	1.47560873834266	-12.7347790963713	-16.032655721764	-5.72051948040829
PME4_wt	17.3820661207173	19.7737365584108	-9.31739421073688	6.18388783046233	4.47743158829064
PME5_wt	17.0250346466193	15.2840041756008	-1.54566112594883	2.14759017798828	-0.233638063755499
PME6_wt	21.5499136134833	15.0796623943848	0.972749349802135	-1.25110231962656	0.905761271656913
AME1_mt	18.2955140875597	-10.1114579278272	8.33732447686889	18.2697402011723	2.76937444887135
AME2_mt	18.5015908453287	-9.25769420080266	2.92769775232505	-2.59326819613164	-6.83162105040421
AME3_mt	21.3827747294796	-14.1984235255803	11.574763386748	7.09048865472328	-5.33220316533242
AME4_wt	22.838368739888	-5.00969859128913	1.63317599429051	5.94545877058972	6.58658310789284
AME5_wt	17.3917088059918	-6.57392737609497	-7.50026864322855	-5.51237521810964	3.30214575902441
AME6_wt	17.3084120909557	-9.06954975616701	2.74585920791763	4.15472593706902	0.363484237918562
% variance PC axes
PC1	0.42
PC2	0.19
PC3	0.07
PC4	0.06
PC5	0.05
total	0.79

## Sheet: GO-term_Enrichment_Analysis
"Cell cycle ","MAD1L1 NCAPD2 ANLN BRCA1 SPDL1 SYNE2 WAPL WDR18 TP53BP1 ZFYVE26 TUBE1 TIPIN RBL1 NDC80 CDC14B ORC1 AURKA BIRC5 KIF4A WDR76 CDC45 CDC6 GADD45B RANBP1 CCNB1IP1 MYBL2 POLA1 LIG1 BCCIP RECQL5 NCAPG TIMELESS FBXO5 E2F3 MSH3 RAD1 RAD50 MSH6 ALMS1 ID3 NEK2 NSL1 RPA2 NCAPH NAA50 KIF18A CDK2 CKS2 PARD6B STK35 UXT AUNIP PKMYT1 E2F8 TOP2A BTG1 CCNB1 CCNH ORC3 ESPL1 USP37 NUSAP1 KIF23 KIF11 CE…
"Cell cycle process ","MAD1L1 NCAPD2 ANLN BRCA1 SPDL1 SYNE2 WAPL WDR18 ZFYVE26 RBL1 NDC80 CDC14B ORC1 AURKA BIRC5 KIF4A CDC45 CDC6 RANBP1 CCNB1IP1 POLA1 LIG1 BCCIP RECQL5 NCAPG FBXO5 MSH3 RAD50 MSH6 ALMS1 NEK2 NSL1 RPA2 NCAPH NAA50 KIF18A CDK2 PARD6B UXT AUNIP TOP2A CCNB1 ORC3 ESPL1 USP37 NUSAP1 KIF23 KIF11 CEP55 CENPE ESCO1 ANAPC11 PLK4 NUF2 CENPC CCNA2 PLK2 CDCA5 NCAPD3 UHMK1 RAD17 BUB3 BUB1B D…
"DNA metabolic process ","RECQL DBF4 BRCA1 POLA2 HMGB3 PNKP PARP3 ERCC8 POLQ POLD1 WDR18 RAD18 MBD3 TIPIN UNG WDR70 ORC1 ORC6 CDC45 TOP3B TELO2 CCNB1IP1 APEX1 RBBP8 POLA1 ERCC2 RNASEH2A POLR2I LIG1 DNASE2 SSBP1 STN1 RECQL5 NEIL3 PTGES3 RFC5 TIMELESS ASCC3 MSH3 RAD50 ORC4 MSH6 RPA2 ZRANB3 PMS2 HELB DNMT1 GINS2 TOP2A FIGNL1 PCNA DDB2 ORC3 XPA HMGA1 DNA2 BRCA2 POLG ESCO1 NVL PARP1 FANCD2 CDCA5 GINS4…
"Ribonucleoprotein complex biogenesis ","TFB1M NOP16 RIOK2 WDR18 EXOSC7 XPO1 NUFIP1 GEMIN2 SRPK1 SNU13 RIOK3 FBL EXOSC3 EIF3A BCCIP FTSJ3 UTP6 GAR1 PTGES3 NOP2 MDN1 BYSL RPF1 ZNHIT6 EBNA1BP2 NSUN4 HEATR1 RIOK1 METTL16 AAMP NGDN DKC1 AAR2 UTP3 NIP7 WDR74 WDR36 MPHOSPH6 URB2 MRPS9 NVL SHQ1 NHP2 ABT1 RPL7L1 SURF6 HEATR3 MALSU1 TSR2 RRP1B ABCE1 DCAF13 NOL6 BMS1 NMD3 MRPL1 RSL1D1 SART1 RUVBL1 NSUN3 GE…
"NcRNA metabolic process ","ELAC2 LARS2 TFB1M RIOK2 WDR18 THUMPD1 IARS2 EXOSC7 DIS3 SEPHS1 VARS SNU13 RTCB KIAA0391 RIOK3 MTFMT POP1 FBL PTCD1 EXOSC3 FTSJ3 UTP6 GAR1 NOP2 MDN1 BYSL TARS RPF1 ZNHIT6 EBNA1BP2 NSUN4 HEATR1 RIOK1 TRMT5 METTL16 NGDN DKC1 UTP3 LARS ELP3 WDR36 MPHOSPH6 MRPL44 MRPS9 NCBP1 INTS7 NHP2 CDKAL1 ABT1 RPL7L1 TSEN2 TRMT44 TSR2 RRP1B TYW3 TYW5 DCAF13 NOL6 BMS1 TRMT61A DIS3L MRPL1…
